# Supplementary material for: Estimating biological accuracy of DSM for attention deficit/hyperactivity disorder based on multivariate analysis for small samples
Source: PeerJ. 2019 Jun 12;7:e7074. doi: 10.7717/peerj.7074 (PMC6571005; doi:10.7717/peerj.7074)
Supplement: Table S1 — Windows holding Cue-related potentials (CUE), contingent voltage variation (CVV), and Target-related potentials (TGT) for each channel (ms) to calculate peak amplitude, peak latency, and mean amplitude. Zero ms refers to Target onset (see Fig. 1). [file peerj-07-7074-s004.xls]

## Sheet: S1
	Intervals of Interest (ms) by Channel
		Cue		Cont. volt. variation		Target
	F7	-1460	-957	-938	-17	188	842
	T3	-1473	-1093	-1068	-17	225	972
	T6	-1448	-1037	-1018	-30	113	537
	Fp1	-1498	-1087	-1068	-17	107	667
	F3	-1485	-913	-895	-12	132	748
	C3-C4	-1535	-1280	-850	-12	45	293
	P3	-1435	-1000	-988	-12	132	568
	O1	-1460	-1043	-1025	-12	107	530
	F8	-1492	-943	-913	-23	120	767
	T4	-1492	-1237	-925	-17	325	872
	T6	-1423	-1037	-1018	-12	107	537
	Fp2	-1492	-1107	-1068	-23	102	673
	F4	-1460	-932	-913	-17	120	723
	P4	-1423	-975	-963	-12	138	568
	O2	-1455	-1037	-1018	-17	120	530
	Fz	-1478	-900	-875	-17	150	803
	Cz	-1517	-1355	-895	-12	163	897
	Pz	-1423	-975	-957	-5	157	673
	Oz	-1455	-1013	-988	-17	113	530
