# Supplementary material for: Estimating biological accuracy of DSM for attention deficit/hyperactivity disorder based on multivariate analysis for small samples
Source: PeerJ. 2019 Jun 12;7:e7074. doi: 10.7717/peerj.7074 (PMC6571005; doi:10.7717/peerj.7074)
Supplement: Dataset S1 — In the first sheet: inattention, hyperactive+impulsive, and total scores for ADHD according to DSM-IV-TR; second sheet: all data concerning (1) scores of the WISC-III subtests, (2) ANT performance (AC: accuracy, RT: reaction time and IVRT: intraindividual variation in reaction time, which is the standard deviation of the subject’s RT) for each experimental condition (Allcon: mean value of all conditions, NtCue: neutral cue condition, SpCue: spatial cue condition, ConTg: congruent target condition, IncTg: incongruent target condition) and attentional network (alerting, orienting, and executive) plus learning indexes (IVRT or RT at the last ANT block/first ANT block), and (3) the neurophysiological measures (peak amplitudes and latencies, and mean amplitudes inside each time interval of interest in S1) for the EEG channel set. [file peerj-07-7074-s005.xls]

## Sheet: DSM scores
SUBJECT	GROUP	DSM-INN	DSM-IMP+HYP	DSM-TOTAL
C001	1	5	5	10
C003	1	2	1	3
C004	1	1	2	3
C005	1	1	1	3
C007	1	2	3	5
C009	1	4	2	6
C010	1	3	0	3
C011	1	1	1	2
C012	1	1	3	3
C013	1	3	3	6
C015	1	1	4	5
C016	1	5	2	7
C017	1	2	4	6
C018	1	1	3	4
C019	1	3	3	6
C020	1	4	7	11
C021	1	5	3	8
C023	1	4	3	7
C024	1	0	1	1
C025	1	0	1	1
T002	2	7	0	7
T008	2	7	4	11
T009	2	7	8	15
T010	2	7	5	12
T012	2	9	0	9
T014	2	8	9	17
T015	2	6	8	14
T016	2	7	6	13
T017	2	7	2	9
T018	2	9	1	10
T019	2	6	4	10
T021	2	4	7	11
T022	2	7	2	9
T023	2	6	3	9
T024	2	9	6	15
T026	2	7	2	9
T029	2	7	4	11
T031	2	9	9	18
T033	2	8	3	12

## Sheet: Var of interest for MVA
Subjects	C001'	C003'	C004'	C005'	C007'	C009'	C010'	C011'	C012'	C013'	C015'	C016'	C017'	C018'	C019'	C020'	C021'	C023'	C024'	C025'	T002'	T008'	T009'	T010'	T012'	T014'	T015'	T016'	T017'	T018'	T019'	T021'	T022'	T023'	T024'	T026'	T029'	T031'	T033'
WISC – Block Design	12	16	15	14	15	6	11	12	13	14	12	9	17	8	10	9	15	7	10	18	9	8	8	12	10	6	8	8	10	8	11	12	9	8	12	9	13	17	13
WISC – Vocabulary	10	13	12	12	9	9	10	10	14	13	12	10	14	9	9	13	12	10	10	12	6	9	7	12	10	6	8	6	8	7	14	9	8	11	8	10	10	12	9
WISC – Arithmetics	9	16	13	13	10	14	11	19	12	9	7	19	9	14	11	6	9	8	9	6	9	10	9	9	11	11	8	9	14	6	12	9	6	8	11	10	7	9	13
WISC – Digit Spam	8	13	11	10	8	9	10	13	10	9	9	18	14	11	11	7	10	8	11	7	11	11	5	11	7	12	11	7	11	9	13	9	6	9	8	9	8	7	5
Accuracy (hits/number of trials) MEAN	0.979167	0.958333	0.984375	0.71875	0.973958	0.96875	0.755208	0.895833	0.989583	0.979167	0.932292	1	0.953125	0.645833	0.979167	0.984375	0.984375	0.984375	0.984375	0.911458	0.989583	0.9375	0.666667	0.973958	0.828125	0.755208	0.927083	0.828125	0.953125	0.963542	0.942708	0.880208	0.875	0.984375	0.932292	0.890625	0.973958	0.927083	0.859375
AC NOCUE	1	0.953125	0.96875	0.6875	0.953125	0.984375	0.75	0.90625	0.984375	0.953125	0.953125	1	0.953125	0.71875	0.984375	0.96875	0.984375	1	0.96875	0.90625	0.984375	0.9375	0.6875	0.96875	0.84375	0.734375	0.953125	0.875	0.90625	1	0.96875	0.90625	0.875	1	0.9375	0.90625	0.953125	0.9375	0.875
AC NEUTRAL CUE	0.984375	0.953125	0.984375	0.828125	0.96875	0.9375	0.78125	0.875	1	1	0.875	1	0.96875	0.6875	0.96875	1	0.96875	0.984375	1	0.96875	1	0.921875	0.6875	1	0.828125	0.78125	0.90625	0.765625	0.96875	0.921875	0.890625	0.875	0.875	0.984375	0.921875	0.890625	0.984375	0.890625	0.890625
AC SPATIAL CUE	0.953125	0.96875	1	0.640625	1	0.984375	0.734375	0.90625	0.984375	0.984375	0.96875	1	0.9375	0.53125	0.984375	0.984375	1	0.96875	0.984375	0.859375	0.984375	0.953125	0.625	0.953125	0.8125	0.75	0.921875	0.84375	0.984375	0.96875	0.96875	0.859375	0.875	0.96875	0.9375	0.875	0.984375	0.953125	0.8125
AC CONG TARGET	1	0.989583	1	0.8125	1	0.989583	0.791667	0.989583	1	1	0.947917	1	1	0.71875	0.989583	0.989583	1	0.989583	1	0.989583	1	0.979167	0.770833	1	0.927083	0.854167	1	0.9375	0.979167	0.979167	0.958333	0.96875	0.979167	0.989583	0.979167	0.927083	0.989583	0.96875	0.979167
AC INCONG TARGET	0.958333	0.927083	0.96875	0.625	0.947917	0.947917	0.71875	0.802083	0.979167	0.958333	0.916667	1	0.90625	0.572917	0.96875	0.979167	0.96875	0.979167	0.96875	0.833333	0.979167	0.895833	0.5625	0.947917	0.729167	0.65625	0.854167	0.71875	0.927083	0.947917	0.927083	0.791667	0.770833	0.979167	0.885417	0.854167	0.958333	0.885417	0.739583
AC ALERTNESS	0.015625	0	-0.015625	-0.140625	-0.015625	0.046875	-0.03125	0.03125	-0.015625	-0.046875	0.078125	0	-0.015625	0.03125	0.015625	-0.03125	0.015625	0.015625	-0.03125	-0.0625	-0.015625	0.015625	0	-0.03125	0.015625	-0.046875	0.046875	0.109375	-0.0625	0.078125	0.078125	0.03125	0	0.015625	0.015625	0.015625	-0.03125	0.046875	-0.015625
AC ORIENTATION	0.03125	-0.015625	-0.015625	0.1875	-0.03125	-0.046875	0.046875	-0.03125	0.015625	0.015625	-0.09375	0	0.03125	0.15625	-0.015625	0.015625	-0.03125	0.015625	0.015625	0.109375	0.015625	-0.03125	0.0625	0.046875	0.015625	0.03125	-0.015625	-0.078125	-0.015625	-0.046875	-0.078125	0.015625	0	0.015625	-0.015625	0.015625	0	-0.0625	0.078125
AC EXECUTIVE	-0.0416667	-0.0625	-0.03125	-0.1875	-0.0520833	-0.0416667	-0.0729167	-0.1875	-0.0208333	-0.0416667	-0.03125	0	-0.09375	-0.145833	-0.0208333	-0.0104167	-0.03125	-0.0104167	-0.03125	-0.15625	-0.0208333	-0.0833333	-0.208333	-0.0520833	-0.197917	-0.197917	-0.145833	-0.21875	-0.0520833	-0.03125	-0.03125	-0.177083	-0.208333	-0.0104167	-0.09375	-0.0729167	-0.03125	-0.0833333	-0.239583
Reaction Time (RT) MEAN	0.520787	0.527655	0.498661	0.504748	0.551929	0.600802	0.391877	0.491367	0.539653	0.876503	0.465141	0.702778	0.513132	0.433171	0.624828	0.420815	0.536478	0.800322	0.648286	0.56874	0.817927	0.687928	0.480255	0.550512	0.470919	0.775185	0.73083	0.433655	0.441188	0.638969	0.476722	0.628678	0.478142	0.705652	0.550246	0.527263	0.651565	0.660935	0.942668
RT NO CUE	0.526034	0.533635	0.503493	0.499204	0.577737	0.639721	0.413235	0.512406	0.552228	0.94974	0.497728	0.740753	0.507028	0.449467	0.649838	0.422671	0.55933	0.845308	0.663506	0.59329	0.800061	0.704996	0.510242	0.564981	0.50695	0.83754	0.778573	0.443352	0.435434	0.685035	0.503285	0.602637	0.478672	0.742192	0.574401	0.583351	0.670707	0.712043	0.921794
RT NEUTRAL CUE	0.501231	0.530558	0.506293	0.478146	0.554455	0.621597	0.392436	0.481177	0.568526	0.87992	0.448625	0.736124	0.536469	0.41022	0.62668	0.424948	0.528371	0.776252	0.647899	0.581715	0.798291	0.707363	0.530032	0.537831	0.469947	0.752944	0.730879	0.453907	0.447532	0.611279	0.493632	0.658235	0.494268	0.704523	0.541546	0.52423	0.635839	0.63648	0.919783
RT SPATIAL CUE	0.535096	0.518771	0.486199	0.536895	0.523595	0.541088	0.369959	0.480519	0.498204	0.799851	0.44907	0.631457	0.495898	0.439825	0.597965	0.414828	0.521734	0.779406	0.633454	0.531216	0.85543	0.651425	0.400491	0.548723	0.43586	0.735069	0.683039	0.403706	0.440599	0.620591	0.433249	0.625163	0.461487	0.67024	0.534792	0.474207	0.648149	0.634283	0.986428
RT CONG TARGET	0.458124	0.483209	0.414928	0.487529	0.474937	0.536178	0.387812	0.465898	0.504354	0.823615	0.421503	0.633209	0.454953	0.386758	0.539089	0.413327	0.459827	0.730001	0.577264	0.506952	0.702822	0.622994	0.489643	0.47232	0.440386	0.69523	0.57822	0.4204	0.401015	0.574324	0.459881	0.567525	0.4619	0.662392	0.485646	0.484843	0.551122	0.592468	0.692003
RT INCONG TARGET	0.58345	0.572101	0.582395	0.521967	0.628921	0.665426	0.395942	0.516836	0.574951	0.929392	0.50878	0.772347	0.57131	0.479584	0.710567	0.428303	0.61313	0.870642	0.719309	0.630528	0.933032	0.752862	0.470867	0.628704	0.501452	0.855139	0.883441	0.44691	0.481361	0.703614	0.493562	0.689832	0.494385	0.748911	0.614846	0.569683	0.752008	0.729402	1.19333
RT ALERTNESS	0.0248028	0.00307701	-0.00279983	0.021057	0.0232818	0.0181239	0.0207991	0.0312291	-0.0162982	0.0698204	0.0491032	0.00462831	-0.0294411	0.0392469	0.0231575	-0.00227634	0.0309593	0.0690565	0.0156065	0.0115751	0.00176924	-0.00236679	-0.0197899	0.0271503	0.0370031	0.0845957	0.0476945	-0.0105551	-0.0120982	0.0737561	0.00965309	-0.0555971	-0.0155958	0.0376683	0.0328551	0.0591213	0.0348675	0.0755632	0.00201099
RT ORIENTATION	-0.033865	0.0117877	0.0200941	-0.058748	0.0308603	0.0805096	0.0224771	0.000657556	0.0703224	0.0800692	-0.000445269	0.104667	0.0405712	-0.0296054	0.0287147	0.0101199	0.00663637	-0.00315443	0.0144448	0.0504985	-0.0571381	0.0559385	0.129541	-0.0108922	0.0340869	0.0178747	0.0478399	0.0502009	0.00693316	-0.00931191	0.0603832	0.0330717	0.0327807	0.0342835	0.0067541	0.0500223	-0.0123092	0.00219683	-0.0666458
RT EXECUTIVE	0.125326	0.0888912	0.167466	0.0344385	0.153984	0.129249	0.00812962	0.0509386	0.0705966	0.105777	0.0872768	0.139139	0.116356	0.0928261	0.171478	0.0149759	0.153303	0.140641	0.142045	0.123576	0.23021	0.129869	-0.0187757	0.156385	0.0610662	0.159909	0.305221	0.0265093	0.0803468	0.12929	0.0336811	0.122307	0.0324856	0.086519	0.1292	0.0848402	0.200886	0.136934	0.50133
RT – LEARNING INDEX	1.14237	1.05944	1.17397	2.35324	1.16764	1.26548	0.927432	1.02872	1.55475	1.43921	0.984191	1.22154	1.0986	1.35409	0.672916	1.55152	1.18744	1.10078	0.925264	1.29924	1.31572	1.68656	1.26281	1.66519	0.895991	0.756133	1.22964	1.47815	1.33982	1.46533	1.09409	1.34064	0.934697	1.30466	0.841374	1.17827	1.92405	1.12291	1.15056
Intraindividual Variation of RT (IVRT)MEAN	0.210173	0.107599	0.111176	0.295699	0.138464	0.163201	0.0657906	0.106243	0.117238	0.209666	0.13269	0.168768	0.121814	0.272219	0.188527	0.096719	0.171516	0.248698	0.146574	0.127375	0.385287	0.229953	0.308284	0.156771	0.109927	0.512182	0.257371	0.124401	0.100457	0.198692	0.0877941	0.190357	0.197832	0.13776	0.25381	0.181186	0.251943	0.284065	0.386771
IVRT NOCUE	0.09314	0.108487	0.105636	0.246704	0.164087	0.15328	0.0796749	0.122151	0.109173	0.252453	0.164266	0.151129	0.125259	0.28512	0.231374	0.0920436	0.253736	0.234359	0.140108	0.142292	0.24793	0.220957	0.354188	0.155409	0.12924	0.545387	0.304628	0.145401	0.103282	0.210434	0.0947642	0.173342	0.125716	0.147628	0.199021	0.25713	0.280216	0.302685	0.340597
IVRT NEUTRAL CUE	0.0855415	0.116179	0.113745	0.25786	0.122137	0.17935	0.0627461	0.0968214	0.130026	0.172544	0.119997	0.143853	0.134586	0.107336	0.14794	0.117475	0.119208	0.190038	0.134264	0.128612	0.27892	0.288287	0.383582	0.163919	0.0973246	0.491374	0.230318	0.13407	0.0890442	0.176899	0.0698713	0.218142	0.276919	0.119153	0.265185	0.121415	0.212822	0.277894	0.365533
IVRT SPATIAL CUE	0.342497	0.098531	0.114609	0.368693	0.121592	0.1396	0.0434247	0.096184	0.100459	0.168351	0.101873	0.187232	0.101446	0.361935	0.175964	0.0776597	0.0988769	0.305595	0.164371	0.100929	0.555554	0.162323	0.075208	0.152024	0.0888358	0.500335	0.224369	0.0798663	0.109197	0.202076	0.0811089	0.175029	0.160065	0.137523	0.290617	0.112271	0.260751	0.267982	0.44831
IVRT CONG TARGET	0.0771434	0.111263	0.0502437	0.277049	0.0765469	0.115266	0.0667093	0.0747723	0.105073	0.179179	0.121027	0.153036	0.0815461	0.0628178	0.136889	0.0867401	0.0698073	0.258607	0.115133	0.0981312	0.45869	0.185518	0.372281	0.0849936	0.095859	0.432365	0.120315	0.11874	0.0539873	0.180655	0.0810953	0.144685	0.235863	0.126911	0.21723	0.0919958	0.148734	0.26522	0.204817
IVRT INCONG TARGET	0.273722	0.0830979	0.0903098	0.313753	0.143898	0.178389	0.0649527	0.125667	0.11864	0.224999	0.13001	0.155123	0.127841	0.375082	0.194585	0.10569	0.205906	0.217901	0.140513	0.123589	0.24755	0.251743	0.228709	0.172721	0.114986	0.57233	0.267639	0.129073	0.118798	0.195679	0.0913625	0.210621	0.150075	0.135154	0.271834	0.232168	0.291731	0.287088	0.363069
IVRT ALERTNESS	0.117546	0.153229	0.136025	0.149707	0.188441	0.206105	0.0926847	0.163415	0.119028	0.218657	0.163706	0.204557	0.18001	0.309076	0.245609	0.087968	0.263398	0.310238	0.19099	0.175408	0.355755	0.333158	0.520285	0.18104	0.140256	0.692819	0.361756	0.172064	0.138479	0.281596	0.11487	0.235822	0.281718	0.153048	0.326496	0.294939	0.308341	0.432909	0.408196
IVRT ORIENTATION	0.373526	0.145646	0.147923	0.321419	0.167846	0.203111	0.0767786	0.144878	0.118103	0.159196	0.158889	0.273497	0.16736	0.36654	0.205936	0.0930889	0.160521	0.364636	0.184354	0.145514	0.597837	0.308716	0.377314	0.175397	0.127097	0.671668	0.296634	0.131737	0.134573	0.21161	0.106371	0.259715	0.32286	0.150131	0.392691	0.157462	0.281364	0.393692	0.531226
IVRT EXECUTIVE	0.262211	0.146383	0.0990476	0.249809	0.156939	0.198855	0.0905665	0.144654	0.104063	0.227209	0.17513	0.232545	0.14785	0.373291	0.195542	0.101649	0.217986	0.330718	0.18122	0.14858	0.515831	0.283269	0.43496	0.163337	0.139144	0.651232	0.278051	0.15706	0.115347	0.226114	0.113555	0.228311	0.292238	0.150629	0.355773	0.250155	0.27275	0.400741	0.428696
IVRT – LEARNING INDEX	1.01224	0.601077	0.982803	6.81254	1.58275	1.34637	0.420406	0.877986	1.22799	1.47596	0.47424	0.750207	0.69312	7.65712	0.681221	4.38008	1.29863	1.00058	0.785471	1.64027	2.37972	1.65291	2.1254	3.46659	0.76255	0.231762	1.43659	5.36167	2.10565	1.45451	0.833525	1.72751	1.05979	1.57816	0.558293	1.83519	2.89087	1.02354	2.29865
F7-AllCon,CUE,max.ampl	-7.23999	-7.43925	-3.50093	-3.54278	-4.97248	-2.80664	-3.98407	3.75873	-2.14036	-6.77764	4.14828	-3.63602	-4.16902	-4.40979	-6.38345	-1.93615	4.26638	-3.57976	-9.87214	-8.13823	-4.13571	3.92898	-2.69715	-5.36596	-5.65564	2.90916	-4.34392	-3.25724	-6.33526	-3.69264	-5.35505	-3.48874	-4.31715	-2.47421	-4.8372	-9.11733	5.51495	-4.67612	-10.0116
F7-AllCon,CUE,mean.ampl	-2.28905	-1.60155	-1.2405	-1.50466	-1.76179	-1.17469	-1.59894	0.38547	-0.618208	-2.02022	1.11383	-1.25373	-1.14544	-0.823589	-3.38499	-0.372179	0.467658	-1.54226	-4.71678	-1.99508	-1.65071	1.94752	-0.529978	-1.29427	-2.37232	0.813732	-1.38562	-0.413212	-2.61974	-1.29739	-2.10721	-0.038702	-2.35415	-0.592034	-1.60876	-4.80414	0.632101	-1.1958	-5.00227
F7-AllCon,CUE,peak.latency	-1400	-1388	-1417	-1347	-1250	-1097	-1380	-1055	-1280	-1180	-1208	-1222	-1163	-1235	-1163	-1440	-1400	-1405	-1170	-1378	-1210	-1360	-1353	-1315	-1210	-1268	-1110	-1275	-1290	-1262	-1268	-1378	-1287	-1193	-1342	-1183	-1343	-1400	-1277
F7-AllCon,CVV,max.ampl	5.01	4.44271	3.11022	3.72035	3.30889	4.21136	3.79076	3.59791	2.48087	4.17611	3.89633	3.59481	3.7631	3.47581	6.32411	-2.17752	4.84438	3.59755	8.21706	7.52325	6.27334	3.98381	2.61955	5.20524	3.25132	-2.58233	3.13758	4.36827	5.30824	1.863	2.94259	-1.89852	2.68667	1.984	3.0741	7.88194	-6.80276	3.13607	6.50376
F7-AllCon,CVV,mean.ampl	2.55238	1.38164	1.07618	1.31658	1.92593	0.864223	1.3676	1.93712	0.810139	1.88399	0.555516	1.24783	0.893525	0.414813	2.67648	-0.662981	2.32296	1.9394	3.31832	2.39573	2.13784	2.55948	0.346539	1.53014	1.68426	-0.234	0.767064	2.10701	3.06453	0.606747	0.788155	-0.0631782	1.21842	0.454885	0.942954	3.19263	-0.884482	0.257902	2.42578
F7-AllCon,CVV,peak.latency	-823	-180	-720	-22	-470	-17	-298	-88	-80	-88	-17	-205	-203	-205	-15	-627	-172	-738	-30	-97	-62	-162	-438	-23	-232	-747	-122	-262	-112	-643	-350	-733	-642	-385	-532	-30	-90	-143	-160
F7-AllCon,TGT,max.ampl	-11.3293	-7.89915	-6.225	-5.95025	-14.4447	-10.127	-8.72227	7.2328	-4.65775	-8.47018	-7.25014	-4.74805	-8.34571	-14.8622	-17.2433	-3.84599	-8.84785	-8.92121	-19.0356	-16.2698	-13.7082	-11.0966	-5.18038	-14.9244	-12.2377	-11.0864	5.62883	-4.46218	-12.7963	-4.36581	-4.95234	-6.3475	-10.7263	-6.23652	-6.63949	-18.2292	9.87821	-7.36312	-19.1453
F7-AllCon,TGT,mean.ampl	-4.60189	-4.43619	-2.64824	-3.02264	-5.76988	-6.19959	-4.19409	1.60912	-2.14526	-4.4663	-2.24029	-1.98441	-4.26697	-5.14177	-7.83781	-0.479977	-4.35338	-4.3648	-10.4389	-7.8249	-7.10143	-0.985461	-0.419592	-7.27398	-6.377	-3.43088	0.171094	-2.69035	-3.68123	-1.52746	-2.78783	-1.1451	-5.5122	-3.96673	-3.23172	-10.356	0.477406	-3.77283	-10.7378
F7-AllCon,TGT,peak.latency	265	250	417	397	378	632	598	512	398	387	633	630	613	498	382	303	632	385	497	345	648	743	397	518	515	718	200	735	283	352	293	728	468	397	277	502	402	633	500
F7-NoCue-,CVV,max.ampl	6.01422	5.12844	3.55962	5.17756	4.21171	-4.25542	3.84413	4.50136	5.05075	6.93645	4.6047	5.60916	5.26137	-6.6285	5.9331	-3.05123	4.5356	7.69687	8.76636	8.17637	7.05161	7.56989	4.15987	4.84096	3.92262	3.69694	3.02635	5.84512	5.55004	2.37298	2.8767	-2.62472	4.146	-2.61525	3.63516	9.44844	-7.83147	-6.97344	6.90557
F7-NoCue-,CVV,mean.ampl	2.08611	0.777605	0.0927845	1.12747	1.44771	-0.611229	0.417672	1.00991	0.783397	1.54636	0.0617159	0.285366	0.115002	-0.238183	2.17006	-0.855771	1.78456	2.14061	2.83339	1.13768	1.89148	2.734	0.300764	0.638979	0.794818	0.88678	0.0494812	2.29746	2.16332	0.243489	0.25976	-0.0249057	1.06063	-0.225639	0.257136	1.56817	-1.22575	-0.5579	1.49324
F7-NoCue-,CVV,peak.latency	-502	-53	-110	-307	-72	-817	-298	-815	-53	-295	-593	-805	-25	-602	-155	-698	-33	-738	-22	-103	-20	-165	-438	-70	-267	-508	-523	-257	-32	-210	-202	-583	-60	-103	-158	-45	-495	-500	-452
F7-NoCue-,TGT,max.ampl	-14.4251	-9.89281	-6.93863	-6.78373	-14.5237	-8.49412	-8.72747	9.20392	-6.33275	-11.1359	6.58939	-3.85638	-10.1742	-17.0673	-17.1792	-2.91607	-9.21489	-5.79506	-20.5951	-14.8788	-14.5045	-11.3496	-5.51005	-15.3042	-11.5434	-11.0295	7.72223	-5.34819	-12.3278	-6.2309	-5.64225	-7.02928	-12.4028	-6.06569	-7.92824	-19.2497	12.4653	-6.60123	-19.1992
F7-NoCue-,TGT,mean.ampl	-4.66249	-4.14733	-2.12387	-3.16586	-5.86592	-4.63634	-3.32442	2.7926	-2.84564	-3.80497	1.82698	-0.319114	-3.36943	-6.38625	-7.2285	-0.619544	-4.13721	-2.44154	-9.70988	-7.31807	-7.32059	-0.704514	-0.359115	-7.07873	-5.77747	-2.47894	2.80149	-2.53839	-3.32397	-2.04021	-2.41624	-1.63289	-5.34716	-3.123	-3.29615	-9.78508	1.61335	-2.15433	-9.9413
F7-NoCue-,TGT,peak.latency	277	250	215	368	378	632	648	490	398	392	802	637	623	472	368	410	632	498	513	388	387	743	270	522	508	623	192	630	278	350	553	717	377	717	270	497	402	283	458
F7-NtCue-,CUE,max.ampl	-11.0873	-11.022	-5.81157	-6.68186	-5.73166	-4.58786	-6.35693	6.73065	-2.69703	-12.1463	-6.46626	-6.46544	-5.9904	-7.44927	-7.97597	2.82119	-4.55205	-5.61597	-11.7974	-9.72128	-7.07338	7.23122	-7.16787	-8.71118	-7.45377	7.36468	-6.32204	-5.29127	-9.23563	-5.52384	-5.82641	3.41082	-5.6527	-4.37246	-7.42919	-13.8055	11.597	-9.82361	-13.8067
F7-NtCue-,CUE,mean.ampl	-2.32768	-1.97751	-1.62804	-2.25948	-1.09089	-2.06708	-2.42113	0.683022	-0.150633	-2.17731	-1.70954	-2.5415	-1.13819	-0.407467	-4.22154	0.323794	-1.03541	-0.549735	-4.99838	-1.37469	-2.36709	4.62563	-1.62897	-2.31338	-2.28833	2.83648	-2.60153	-0.530858	-4.13181	-2.12218	-1.78554	0.10392	-1.2009	-0.785011	-1.76755	-5.79007	2.32013	-3.98895	-5.4991
F7-NtCue-,CUE,peak.latency	-1378	-1388	-1393	-1347	-1252	-1152	-1390	-1078	-1335	-1183	-1433	-1233	-1103	-1235	-1185	-1015	-1103	-1410	-1452	-1315	-1373	-1370	-1362	-1322	-1258	-1343	-1077	-1270	-1283	-1248	-1268	-1262	-1360	-1217	-1342	-1307	-1343	-1400	-1268
F7-NtCue-,CVV,max.ampl	7.0377	5.32996	4.3125	4.82079	3.456	5.7312	4.56155	4.44713	3.42109	6.15761	4.20846	5.14331	5.77439	5.37026	7.04343	-2.65406	6.5111	5.53055	10.621	8.58647	6.55527	7.45907	3.87723	5.88978	4.10872	-4.4577	4.86302	6.84082	7.2034	2.83781	3.50603	-2.92504	5.4363	2.98625	4.74556	10.5839	-10.2845	6.70747	7.53293
F7-NtCue-,CVV,mean.ampl	2.21923	2.14368	1.22071	1.87523	1.90531	1.97459	1.65821	2.18517	0.712218	1.89903	1.81296	1.33559	1.00752	0.115412	1.24956	-0.794412	2.93667	1.2011	3.48474	2.69856	2.39837	1.88219	0.319778	2.17137	1.89599	-0.797247	1.08472	1.18634	3.52836	0.63777	0.60438	-0.386967	1.53856	0.63655	0.570045	4.16051	-1.18905	1.59443	2.32316
F7-NtCue-,CVV,peak.latency	-857	-180	-698	-305	-720	-255	-298	-305	-548	-137	-923	-202	-298	-937	-237	-618	-665	-893	-260	-202	-62	-890	-448	-40	-455	-437	-173	-15	-375	-633	-15	-567	-842	-235	-778	-108	-447	-90	-317
F7-NtCue-,TGT,max.ampl	-12.3345	-9.00565	-6.2294	-6.87996	-16.1293	-10.0458	-8.61013	5.86087	-3.53	-8.96501	-11.1478	-5.83556	-9.61354	-16.0396	-15.2834	4.12302	-11.2615	-9.2839	-20.5944	-17.3999	-13.2959	-13.7088	-5.43577	-16.0641	-11.9082	-12.4923	-7.999	-6.8145	-15.2607	-4.71409	-6.86606	-4.86605	-9.78045	-8.43626	-8.12934	-21.0923	11.9258	-9.96699	-22.128
F7-NtCue-,TGT,mean.ampl	-3.73151	-4.82279	-2.78532	-2.90479	-5.82559	-6.86606	-4.70476	0.820815	-1.16814	-3.73661	-4.50815	-2.48935	-4.59995	-5.02471	-8.1588	0.127443	-5.76842	-5.5274	-11.1877	-8.44511	-6.55622	-0.625232	-0.100488	-7.36438	-5.95482	-2.82874	-0.860638	-3.65954	-3.89782	-1.12682	-2.92346	-0.163391	-4.95345	-4.05879	-2.94277	-11.9205	0.595216	-4.95481	-11.0444
F7-NtCue-,TGT,peak.latency	340	240	235	518	388	742	650	450	580	557	622	378	402	498	382	707	603	397	497	345	563	747	397	518	542	753	825	710	283	352	267	662	372	313	222	515	407	237	500
F7-SpCue-,CUE,max.ampl	-10.3319	-8.83914	-6.92214	-3.43993	-7.21224	-3.50431	-7.15182	-6.49508	-4.99574	-7.01139	10.1341	-5.21961	-7.74019	-4.72043	-10.3581	-4.2886	-3.59376	4.55048	-12.0202	-13.9582	-6.43119	6.11961	-3.48513	-7.85758	-7.78388	4.00203	-5.32513	-6.32886	-9.14407	-5.09424	-6.87784	-2.72326	-11.0976	-3.66664	-7.81953	-14.1644	7.9055	-4.21651	-13.7645
F7-SpCue-,CUE,mean.ampl	-4.18959	-2.7765	-2.15326	-0.823456	-3.07994	-0.625834	-2.4678	-0.324258	-1.46146	-2.82594	3.48998	-1.74273	-2.34906	-0.929452	-6.07824	-2.18391	-0.8915	0.419783	-5.19059	-4.06142	-2.37387	2.65742	-0.0688424	-2.53841	-3.38568	0.406922	-0.394661	-0.934875	-4.06701	-1.94714	-3.21277	-0.533977	-5.56301	-0.885232	-2.46326	-7.25535	0.230489	-0.00703794	-7.57188
F7-SpCue-,CUE,peak.latency	-1408	-1388	-1348	-1270	-1227	-1343	-1335	-1430	-1280	-958	-1203	-1127	-1248	-1458	-1175	-1440	-997	-1457	-1138	-1322	-1373	-1360	-1032	-1315	-1218	-1267	-967	-1380	-1270	-1262	-1263	-1400	-1165	-1152	-1367	-1172	-1372	-1447	-1257
F7-SpCue-,CVV,max.ampl	7.66294	6.1893	5.14827	3.49627	4.15555	7.17119	4.71861	5.83879	3.35853	6.69668	-5.10306	6.88783	6.23051	6.26974	8.53389	-2.60379	6.32573	5.58616	10.8788	8.2327	7.14497	6.7519	2.65826	6.6899	6.40793	-3.42402	5.94351	7.26431	6.47279	3.78104	4.65612	2.78997	5.41282	2.78863	5.3371	10.8614	-13.0012	-4.52451	10.3949
F7-SpCue-,CVV,mean.ampl	3.35255	1.21421	1.91515	0.949608	2.42581	1.21567	2.02682	2.61628	0.932046	2.20658	-0.207828	2.12176	1.5532	1.36416	4.5992	-0.337846	2.24764	2.47649	3.64191	3.35093	2.12438	3.06224	0.419076	1.78007	2.36048	-0.791533	1.16699	2.83749	3.50364	0.940102	1.49745	0.225412	1.04877	0.951596	1.99751	3.83977	-0.242929	-0.262829	3.47534
F7-SpCue-,CVV,peak.latency	-638	-173	-190	-560	-513	-28	-203	-73	-167	-72	-858	-450	-565	-247	-77	-180	-175	-818	-215	-380	-270	-688	-57	-23	-232	-242	-68	-128	-167	-105	-233	-620	-217	-385	-175	-740	-285	-67	-633
F7-SpCue-,TGT,max.ampl	-11.8928	-7.30632	-7.25905	-7.00085	-14.3092	-12.6441	-11.6131	8.12179	-6.16819	-11.4448	-9.78354	-9.74839	-9.52551	-12.5405	-20.3134	-5.34348	-7.82175	-12.9008	-20.4657	-19.1728	-16.3528	-8.38915	-7.9309	-15.4569	-15.3593	-13.5479	-5.52356	-6.73013	-11.7018	-3.96917	-6.65656	-8.6746	-14.1425	-7.33606	-8.15363	-18.5256	-17.3307	-8.90103	-22.695
F7-SpCue-,TGT,mean.ampl	-5.41143	-4.33393	-3.03418	-2.99749	-5.61821	-7.09685	-4.55305	1.21395	-2.42235	-5.85733	-4.06269	-3.15142	-4.83048	-4.01892	-8.12632	-0.94832	-3.15558	-5.12545	-10.439	-7.7115	-7.42723	-1.62664	-0.799172	-7.37883	-7.40873	-4.98494	-1.42757	-1.86848	-3.82223	-1.41617	-3.02369	-1.63675	-6.24118	-4.71814	-3.45615	-9.36254	-0.76099	-4.20935	-11.2326
F7-SpCue-,TGT,peak.latency	265	352	422	383	378	622	592	505	402	708	443	647	435	507	380	278	465	378	447	340	648	743	518	497	532	797	815	342	298	535	365	738	480	722	620	523	715	633	522
F7-ConTg-,TGT,max.ampl	-12.029	-8.22527	-7.13404	-5.86459	-17.1549	-11.2666	-8.92265	7.92178	-5.0078	-10.6264	-6.66332	-5.04041	-10.2276	-18.1706	-15.6656	-4.34184	-10.5304	-10.0571	-18.7539	-17.2937	-11.6746	-11.6778	11.3368	-14.1066	-10.7273	-8.64586	7.14259	-5.49312	-12.9761	-4.77267	-4.60874	-6.16746	-11.6294	-7.70414	-6.78677	-19.3656	8.99093	-7.32308	-19.9656
F7-ConTg-,TGT,mean.ampl	-3.70204	-4.78095	-1.11745	-3.0849	-4.74102	-6.4877	-3.95142	1.11328	-1.59621	-4.88108	-1.8247	-1.25973	-3.40514	-4.54181	-5.67272	-0.621289	-3.8471	-3.42536	-10.1557	-6.88395	-6.06777	-2.19524	0.524919	-6.26675	-4.19002	-2.49161	0.480942	-3.21605	-3.27966	-1.34655	-1.86476	-0.428906	-4.96326	-4.34388	-2.51199	-9.76958	0.385068	-2.89283	-10.2058
F7-ConTg-,TGT,peak.latency	277	333	358	530	370	625	620	400	398	365	545	342	435	463	375	303	465	372	497	400	525	743	822	518	532	812	210	445	278	337	280	738	378	397	272	503	402	277	507
F7-IncTg-,TGT,max.ampl	-12.5287	-8.61916	-9.34213	-6.21711	-13.4347	-9.24734	-9.11465	8.83776	-6.86995	-7.86091	-9.37241	-8.18348	-10.8572	-13.5144	-19.4406	-3.82623	-13.015	-8.8889	-19.3173	-16.4825	-16.2731	9.6753	-5.61308	-15.8538	-14.8644	-14.7384	-3.5843	-5.49545	-12.9209	-4.52408	-6.22305	-6.72629	-12.8877	-7.31701	-8.9298	-18.6756	11.4119	-10.1925	-20.8766
F7-IncTg-,TGT,mean.ampl	-5.50205	-4.08779	-4.17602	-2.96044	-6.79812	-5.91238	-4.43671	2.10496	-2.69451	-4.05153	-2.6636	-2.7049	-5.13015	-5.74124	-10.0027	-0.338669	-4.86134	-5.30423	-10.7225	-8.76584	-8.13675	0.224316	-1.3641	-8.28122	-8.56375	-4.37014	-0.138755	-2.16694	-4.08526	-1.70981	-3.70997	-1.85912	-6.06549	-3.58979	-3.95127	-10.9427	0.577884	-4.65284	-11.2647
F7-IncTg-,TGT,peak.latency	485	250	522	398	505	620	608	523	600	397	633	717	630	590	382	283	642	643	497	350	648	363	397	513	482	750	750	735	283	268	693	728	593	723	650	495	230	633	508
T3-AllCon,CUE,max.ampl	-4.20985	-6.49055	-3.12659	-2.50948	-2.21178	-1.78096	-3.785	4.41332	2.11876	-6.59928	6.20949	2.89247	3.85902	-3.27852	2.74346	1.78548	2.91842	-4.65855	-8.17368	-6.8004	4.55805	2.99599	-1.7005	-2.79735	-4.11155	5.37692	-2.39541	-2.55183	-5.09281	-1.97114	-3.18662	5.81123	-2.33783	2.18806	-4.29187	-7.15921	7.47158	-4.71755	-6.47133
T3-AllCon,CUE,mean.ampl	-1.22782	-0.918197	-0.387172	-0.415425	-0.451887	-0.518942	-1.65355	0.280122	0.514421	-1.26058	3.27797	0.637185	0.990235	-0.426018	0.0420529	0.826313	1.12388	-1.91299	-3.93841	-2.31315	0.824698	1.16821	-0.10716	-0.847013	-1.7585	2.86229	-0.196823	-0.767325	-3.1431	-0.278883	-1.48005	3.66934	-0.325778	0.409279	-0.638536	-3.63981	1.33537	-1.49063	-2.69258
T3-AllCon,CUE,peak.latency	-1270	-1400	-1433	-1442	-1255	-1447	-1307	-1095	-1470	-1197	-1213	-1258	-1375	-1448	-1337	-1228	-1393	-1422	-1458	-1325	-1305	-1468	-1240	-1282	-1225	-1300	-1097	-1275	-1290	-1463	-1268	-1240	-1283	-1307	-1343	-1430	-1207	-1448	-1282
T3-AllCon,CVV,max.ampl	5.16796	4.52066	2.54149	3.58245	3.92381	4.32016	3.58544	4.63119	1.55128	6.01199	5.76141	3.20632	-3.34535	4.0075	6.08941	1.89415	3.80735	3.22652	5.64904	5.56606	4.21964	3.26506	4.40372	3.7324	3.001	-4.22923	3.00103	3.27654	3.95744	1.88657	4.51178	-2.67041	4.16787	2.02975	3.64756	5.13483	-6.0557	-4.25883	4.84994
T3-AllCon,CVV,mean.ampl	1.93206	0.535708	0.857663	0.359834	1.32555	0.926949	0.800231	1.55654	0.146935	1.51511	0.952054	0.465335	-0.178297	0.712558	2.36554	0.445346	0.907069	0.9324	1.60965	2.09676	0.343636	0.970378	0.236052	1.02292	1.36871	-1.54609	0.236084	0.81145	2.08612	0.399797	1.40412	-0.444589	2.0135	0.348395	1.55062	1.59623	-0.319719	-0.261764	1.07929
T3-AllCon,CVV,peak.latency	-150	-175	-107	-17	-65	-17	-298	-1062	-1052	-122	-65	-238	-980	-955	-30	-425	-58	-380	-73	-88	-42	-690	-47	-57	-232	-730	-75	-38	-133	-1067	-17	-393	-653	-40	-518	-35	-337	-973	-172
T3-AllCon,TGT,max.ampl	-7.66432	-9.7051	-5.74579	-5.15556	-9.13327	-6.92278	-6.96873	-4.61089	2.36478	-8.48344	-11.2268	-3.82455	-10.2834	-9.06925	-8.10389	2.94415	-8.41739	-10.0142	-11.8732	-12.3753	-7.99194	-11.1467	-13.5659	-10.0658	-10.4103	-10.0637	-6.98056	-9.24884	-8.51486	3.47595	-3.15367	9.73028	-5.70892	-6.38249	-5.46829	-11.1039	-11.9369	-5.10034	-7.65524
T3-AllCon,TGT,mean.ampl	-3.42329	-3.04858	-1.13567	-1.72812	-2.93951	-3.60846	-2.12846	-0.0580713	0.327335	-4.91169	-3.8478	-0.752693	-3.95755	-0.719748	-2.25338	0.321898	-2.59198	-4.13694	-4.49937	-5.17481	-3.08482	-3.43633	-3.04437	-3.65706	-4.06404	-2.01347	-2.23999	-3.22353	-1.33647	0.513632	-1.53389	1.23922	-2.10084	-2.21946	-0.912731	-4.39847	-0.481674	-1.80081	-2.90194
T3-AllCon,TGT,peak.latency	255	700	523	797	420	620	582	842	913	387	910	700	613	475	382	428	608	630	507	347	632	640	713	568	587	628	938	715	287	457	403	275	460	707	628	502	747	655	425
T3-NoCue-,CVV,max.ampl	5.9764	6.38318	4.35678	5.76793	4.44848	3.63068	3.86191	3.83417	3.53125	8.12267	6.69227	4.7744	-4.6357	4.33649	4.63977	2.26022	3.7445	4.76503	7.90672	6.22551	4.373	6.18423	5.35333	3.74435	3.17488	-5.56719	-3.23517	3.63324	4.16758	-2.0416	3.83457	-2.48854	5.00425	1.61349	4.2546	7.0672	-8.85593	-7.83361	7.35141
T3-NoCue-,CVV,mean.ampl	1.94341	0.0993127	0.236176	0.0896401	1.08107	0.312483	0.304173	1.06717	0.193	1.64778	1.94946	0.304999	-0.060697	0.205566	1.7885	0.457398	0.566925	0.728587	1.48198	1.25654	0.771974	1.04822	0.552263	0.146569	0.50319	-1.35602	-0.190259	0.972848	1.47581	-0.00934908	1.22133	-0.114206	2.01388	0.113092	1.25431	0.806457	-0.575467	-0.939548	0.78702
T3-NoCue-,CVV,peak.latency	-603	-158	-107	-17	-65	-247	-472	-818	-55	-55	-43	-568	-687	-792	-30	-452	-960	-738	-640	-112	-103	-418	-50	-70	-67	-745	-350	-777	-133	-402	-322	-100	-858	-723	-518	-40	-852	-368	-447
T3-NoCue-,TGT,max.ampl	-10.8303	-11.9946	-5.6775	-5.85231	-10.259	-5.74352	-6.40041	8.77038	4.58029	-10.2248	-9.77705	4.71422	-11.4536	-10.7399	-8.51203	3.99218	-8.39059	-7.77955	-12.1555	-11.4426	-8.36063	-11.312	-15.3663	-11.2119	-9.91498	-10.0752	-7.2992	-9.27314	-8.81817	4.3012	-3.69986	10.4527	-6.75752	-6.04043	-4.65998	-12.4596	-16.9616	-5.72935	-8.979
T3-NoCue-,TGT,mean.ampl	-3.48574	-2.53926	-0.112604	-2.27229	-2.74221	-2.60342	-1.53706	0.856116	0.243782	-4.20305	-0.924444	0.499038	-3.30337	-0.723818	-0.88095	0.425423	-1.70721	-2.87579	-4.10059	-4.53994	-2.87352	-3.36787	-3.64773	-3.45223	-3.28776	-0.667241	-0.624879	-2.82548	-1.112	0.560601	-1.03759	0.912755	-1.61612	-1.87147	-0.477241	-3.87525	-0.249936	-0.4805	-2.62928
T3-NoCue-,TGT,peak.latency	303	683	527	802	502	620	632	490	963	392	910	457	612	475	377	378	620	630	597	630	632	640	713	578	640	628	913	733	278	453	480	270	375	702	250	507	748	470	737
T3-NtCue-,CUE,max.ampl	-5.7147	-9.22413	-5.92993	-5.26438	5.74035	-2.99926	-6.11315	7.42292	3.87497	-9.9738	5.54259	-3.41811	6.49807	-5.08115	-3.34499	2.50795	-2.98201	-5.66748	-12.6636	-8.82768	7.51117	4.65555	-4.16889	-5.12246	-6.16511	8.8709	-4.58131	-3.10341	-7.06346	-3.30213	-4.39127	7.46673	4.70441	3.30273	-6.46867	-11.6373	10.8431	-8.18464	-8.74927
T3-NtCue-,CUE,mean.ampl	-0.855249	-0.699707	-0.564712	-1.49826	0.0466431	-1.14404	-2.15685	1.17545	1.38162	-0.953435	0.864115	-0.302759	1.41263	-0.0606449	-0.633768	1.05139	-0.304192	-1.38685	-4.62068	-2.56471	1.44698	2.00801	-1.00566	-1.83694	-1.81762	4.96181	-0.741227	-0.00468954	-4.04779	-1.26813	-1.92011	4.21352	0.258722	0.806627	-0.647595	-5.05925	2.81402	-1.64755	-3.04402
T3-NtCue-,CUE,peak.latency	-1388	-1405	-1398	-1347	-1455	-1457	-1407	-1095	-1230	-1188	-1103	-1432	-1375	-1448	-1155	-1222	-1118	-1410	-1458	-1320	-1307	-1370	-1358	-1222	-1225	-1330	-1095	-1275	-1297	-1393	-1280	-1240	-1152	-1457	-1438	-1430	-1367	-1387	-1387
T3-NtCue-,CVV,max.ampl	6.1454	5.73812	3.72894	3.81527	4.55616	4.94887	3.54352	7.0933	-3.80587	7.65088	5.67974	-5.10136	-4.86657	9.81584	5.8907	2.73073	5.45114	4.94761	9.02846	7.16049	5.91318	5.06524	4.72685	4.41099	4.27484	-6.69019	4.85205	4.63971	4.77414	2.68711	4.99599	-3.708	5.76041	3.16649	5.22345	7.93391	-11.8081	6.83284	8.25403
T3-NtCue-,CVV,mean.ampl	1.72202	0.882505	0.777812	0.827458	1.34153	1.45981	0.804994	1.50119	-0.0771838	1.34031	1.07433	-0.399329	-0.0848731	0.488946	1.58553	0.455735	1.35032	0.927365	1.91394	2.3384	0.112584	0.877194	0.0295033	1.43515	1.45349	-1.77347	0.188948	0.447554	2.05823	0.821095	1.33634	-0.250216	1.93864	0.382979	1.37853	1.97352	-0.751733	0.480997	1.11995
T3-NtCue-,CVV,peak.latency	-183	-80	-428	-928	-65	-277	-298	-1067	-282	-175	-92	-927	-970	-1065	-288	-453	-125	-413	-127	-93	-53	-892	-47	-87	-417	-703	-158	-22	-372	-1015	-15	-393	-683	-1042	-1012	-350	-337	-83	-452
T3-NtCue-,TGT,max.ampl	-6.62742	-9.85928	-5.95849	-5.06495	-10.7358	-8.2542	-7.31072	-5.57927	3.10094	-8.17716	-11.9891	-5.50668	-10.9434	-10.6958	-6.06785	3.77331	-10.2314	-12.2589	-13.125	-14.7987	-8.47936	-11.0081	-14.9288	-10.5406	-11.339	-12.2336	-6.87903	-10.6974	-9.63292	4.07556	-5.83379	10.789	-5.32543	-5.34346	-6.03579	-13.2181	-17.115	-9.00253	-10.5208
T3-NtCue-,TGT,mean.ampl	-2.98641	-3.44778	-1.27692	-1.41711	-3.0332	-4.11618	-2.38834	-0.934488	0.592263	-4.84133	-4.55639	-0.150186	-4.09014	-0.845864	-2.12645	0.763393	-3.93451	-4.6908	-4.77961	-5.98047	-3.37749	-3.36388	-2.42819	-3.48958	-3.94458	-2.76658	-2.32126	-3.28654	-1.06802	0.497724	-1.46756	2.27959	-1.73618	-1.89527	-0.720904	-4.81106	-0.508582	-2.62576	-2.98414
T3-NtCue-,TGT,peak.latency	352	602	523	780	420	732	567	630	348	545	933	958	585	475	313	413	588	647	477	347	735	653	733	568	587	615	788	710	270	457	767	282	527	695	617	505	718	245	502
T3-SpCue-,CUE,max.ampl	-6.5381	-8.09835	-4.12287	-1.95481	-3.56347	-2.5144	-7.62691	-9.37193	-3.1624	-8.02181	12.9702	4.49724	5.01836	-5.16178	-7.00921	2.23447	4.36165	-6.56125	-10.049	-9.57328	6.81216	3.24644	3.79313	-6.38248	-7.21576	7.59603	-4.06411	-4.74527	-8.70343	-4.23813	-3.91907	5.85253	-6.11367	2.3392	-6.46631	-10.5214	10.1227	-6.47992	-9.83386
T3-SpCue-,CUE,mean.ampl	-2.72431	-2.0051	-0.493822	-0.0939568	-0.913553	-0.121188	-2.47812	-1.17866	-0.545792	-2.4675	6.8982	1.89247	0.97327	-1.69224	-2.4381	0.225845	0.151086	-1.95656	-3.93367	-4.02762	1.98232	1.04381	0.557466	-2.75448	-2.99332	2.67687	-0.0472926	-1.02573	-5.61775	-0.778387	-2.37751	3.21705	-2.3949	0.0456164	-1.87307	-5.08678	1.38384	-2.31476	-3.86083
T3-SpCue-,CUE,peak.latency	-1415	-1405	-1353	-1450	-1260	-1445	-1312	-1422	-1282	-1197	-1210	-1225	-1332	-1472	-1093	-1228	-1472	-1405	-1162	-1318	-1305	-1335	-1148	-1315	-1163	-1250	-1457	-1367	-1273	-1458	-1282	-1287	-1165	-1292	-1375	-1470	-1358	-1307	-1282
T3-SpCue-,CVV,max.ampl	7.24115	4.88562	5.06555	3.45674	4.76525	7.1409	3.93161	7.19751	1.83308	8.33786	-5.64318	6.47991	-6.75945	5.35625	9.03141	3.10111	4.6522	5.83298	7.40513	5.77302	4.53674	6.12457	3.87559	5.81694	6.60113	-4.8447	4.99894	5.18637	5.33384	2.59789	5.62549	-4.84582	5.79349	3.60056	5.39914	7.85817	9.62971	-5.21441	8.09271
T3-SpCue-,CVV,mean.ampl	2.13096	0.618487	1.55869	0.163735	1.55433	1.00826	1.29152	2.10127	0.328384	1.55726	-0.167507	1.49341	-0.389858	1.44121	3.7084	0.422652	0.803965	1.14125	1.43036	2.69535	0.144185	0.985724	0.12639	1.48703	2.14843	-1.50878	0.709563	1.01236	2.7238	0.38546	1.65429	-0.969619	2.09142	0.549932	2.01981	2.00485	0.367532	-0.326741	1.3355
T3-SpCue-,CVV,peak.latency	-105	-368	-187	-145	-157	-37	-37	-1062	-1020	-27	-995	-455	-990	-175	-153	-100	-55	-202	-73	-88	-28	-695	-177	-157	-232	-958	-75	-120	-190	-105	-17	-722	-127	-20	-895	-773	-802	-817	-633
T3-SpCue-,TGT,max.ampl	-8.81885	-9.39118	-7.17068	-4.93673	-9.75951	-8.72646	-8.72161	-4.6831	3.19651	-13.2872	-13.6488	-8.26422	-10.6813	-8.31802	-11.2238	-3.08162	-7.96249	-10.8589	-12.7923	-14.6525	-10.5866	-11.9347	-11.8781	-11.5911	-12.7896	-9.52042	-9.256	-8.57573	-7.92975	3.6571	-6.78667	8.93823	-8.56195	-8.00252	-6.67383	-11.9697	-16.4037	-8.90835	-9.34835
T3-SpCue-,TGT,mean.ampl	-3.79838	-3.15074	-2.01826	-1.49497	-3.04356	-4.10577	-2.45998	-0.0955617	0.146826	-5.69069	-6.0787	-2.61748	-4.4783	-0.589308	-3.75034	-0.223104	-2.13559	-4.84423	-4.62846	-5.00403	-3.00891	-3.57724	-3.05718	-4.02938	-4.96763	-2.60659	-3.77384	-3.55692	-1.83012	0.482147	-2.09871	0.527864	-2.94789	-2.89211	-1.53986	-4.51024	-0.704309	-2.29617	-3.09402
T3-SpCue-,TGT,peak.latency	395	702	603	790	425	617	582	862	885	698	838	685	605	433	378	620	603	630	507	315	635	597	667	630	582	635	948	715	295	438	393	247	610	688	635	497	713	660	742
T3-ConTg-,TGT,max.ampl	-7.79289	-9.49774	5.48545	-4.95372	-10.9057	-7.47504	-6.12893	-5.78371	3.07459	-11.497	-8.48276	-4.54542	-9.99939	-11.4082	-7.43732	2.33252	-6.6178	-8.24581	-11.9809	-13.4161	-6.5111	-11.3239	-8.86872	-10.4904	-9.52499	-10.4455	-5.86894	-7.97407	-8.20361	3.88188	-3.70784	10.6652	-6.6	-4.53623	-4.33804	-12.126	-13.4261	-7.33258	-9.50337
T3-ConTg-,TGT,mean.ampl	-2.56124	-2.4201	0.485835	-1.76914	-2.17632	-3.57455	-1.99435	-0.0255735	0.951152	-5.10394	-2.66529	-0.919725	-3.44198	-0.412569	-1.68345	0.158469	-1.14161	-3.47275	-4.30209	-4.25687	-2.42695	-3.20025	-1.80193	-2.77731	-2.47843	-2.1256	-2.25706	-3.24832	-0.900822	0.623968	-1.18642	1.50456	-1.4388	-2.0674	-0.257827	-4.01432	-0.561597	-1.24114	-2.99906
T3-ConTg-,TGT,peak.latency	255	700	938	730	412	628	277	763	475	558	905	618	585	475	383	378	445	628	507	392	628	638	723	563	587	598	855	715	287	457	403	268	460	625	233	515	713	377	657
T3-IncTg-,TGT,max.ampl	-9.00106	-9.91464	-9.3361	-5.69173	-10.3582	-6.9635	-8.69406	-5.96229	-3.67902	-8.05128	-14.3332	-4.35827	-10.9068	-8.51594	-9.14409	3.71748	-11.895	-11.8924	-12.3775	-13.19	-9.73909	-12.0544	-18.5371	-11.1229	-13.467	-11.1325	-9.06857	-10.5236	-8.94116	3.64016	-4.83025	9.82746	-7.17755	-8.54813	-7.89189	-12.0423	-14.3752	-6.28311	-7.63393
T3-IncTg-,TGT,mean.ampl	-4.28558	-3.68368	-2.75442	-1.68714	-3.70262	-3.64234	-2.26257	-0.0905507	-0.301731	-4.71944	-5.03721	-0.585547	-4.47368	-1.02676	-2.8218	0.485291	-4.04328	-4.80113	-4.69616	-6.09276	-3.74587	-3.67242	-4.2868	-4.53682	-5.64848	-1.90134	-2.22292	-3.19959	-1.77246	0.402879	-1.87944	0.970992	-2.766	-2.37204	-1.56767	-4.783	-0.395704	-2.36048	-2.80454
T3-IncTg-,TGT,peak.latency	490	700	523	797	600	720	588	853	560	912	933	700	617	610	382	428	608	630	497	343	613	657	713	630	648	717	968	715	285	443	693	337	610	700	650	627	718	820	488
T5-AllCon,CUE,max.ampl	4.76279	4.47382	5.99027	2.5852	5.99528	5.47329	-2.157	6.33634	6.6938	8.79112	7.58773	5.59741	7.61469	4.60191	3.98302	3.79446	7.38017	-5.17979	4.58827	3.28666	9.64242	4.87678	4.16124	3.18295	-2.28403	14.9932	3.84911	3.24389	-6.8317	2.30799	3.05887	10.2335	6.03711	3.79598	2.97441	4.54026	11.1088	5.75651	3.1136
T5-AllCon,CUE,mean.ampl	1.31911	0.369346	1.68997	0.0430779	2.46021	3.80272	-0.203816	3.43462	4.00163	2.5868	4.34808	2.20753	2.92188	2.69071	1.9376	2.03697	4.52139	-1.83677	0.471695	0.591224	4.45823	1.74535	2.0092	0.940213	-0.223086	7.79803	1.23099	0.788723	-3.54739	0.441937	0.663639	6.41904	3.76173	1.09223	0.579286	0.414263	2.68635	0.928752	0.717312
T5-AllCon,CUE,peak.latency	-1365	-1082	-1317	-1405	-1372	-1367	-1302	-1072	-1372	-1333	-1198	-1350	-1378	-1092	-1342	-1232	-1287	-1388	-1340	-1222	-1315	-1303	-1308	-1090	-1203	-1283	-1298	-1187	-1288	-1128	-1155	-1253	-1245	-1297	-1135	-1340	-1377	-1317	-1332
T5-AllCon,CVV,max.ampl	4.05973	-4.8269	-3.25337	-3.49848	3.38454	-3.87244	-4.73359	-2.5341	-5.19327	-5.0957	6.33362	-4.99467	-5.80557	-3.62289	3.52167	-1.42908	-6.02037	3.21624	-4.59196	3.6906	-4.7803	-3.19819	-3.88254	-2.15184	3.07007	-9.69174	-4.25396	-4.05428	3.48945	-1.41928	2.86258	-5.53162	2.83838	-2.60027	3.2377	-4.42888	-7.37162	-7.92311	3.31412
T5-AllCon,CVV,mean.ampl	0.424217	-0.00282983	-1.13536	-0.475635	0.0507097	-1.8495	-1.24917	-0.241318	-2.80969	-0.704009	0.781031	-1.35648	-2.72799	-1.0656	0.947928	-0.296038	-1.68926	0.730755	-1.30212	0.286275	-2.36023	-1.01411	-0.967511	-0.043866	0.394254	-5.22401	-0.854286	-1.0423	1.37213	-0.455067	0.541039	-1.84788	0.0652125	-0.871415	1.05286	-1.24982	-2.45726	-2.03903	0.0547592
T5-AllCon,CVV,peak.latency	-32	-685	-365	-615	-33	-520	-957	-442	-403	-947	-75	-927	-938	-683	-30	-483	-940	-190	-845	-60	-927	-978	-705	-965	-72	-708	-917	-652	-243	-213	-555	-390	-1010	-505	-1013	-845	-973	-975	-165
T5-AllCon,TGT,max.ampl	-3.56609	10.4713	13.2631	9.25	11.586	18.1888	10.6472	14.2373	11.2305	13.8822	19.2108	10.9382	23.2855	9.67545	7.88036	10.8105	13.4144	-6.79776	12.8532	10.2088	16.9249	16.3229	11.1304	9.03091	11.7779	30.111	12.8938	9.35383	-5.02254	6.99304	7.66375	21.6885	10.0903	12.1041	4.86293	12.6791	19.5784	12.6107	8.31652
T5-AllCon,TGT,mean.ampl	-0.853919	3.3352	7.21544	3.5252	3.86628	12.9965	7.13742	8.90183	8.40212	6.83104	9.79024	5.80666	10.763	3.66569	4.09267	6.26157	7.68783	-2.6891	5.98066	1.07758	8.54492	5.92556	7.27152	4.12023	2.20163	17.4325	5.64065	4.63016	-2.14592	4.1651	3.10291	14.3832	5.56612	6.28874	1.46122	5.95979	10.4585	4.67423	2.9722
T5-AllCon,TGT,peak.latency	270	152	293	172	153	345	462	383	235	233	347	242	170	220	192	343	173	512	160	217	257	330	232	243	178	267	197	257	288	428	167	342	277	342	342	155	202	317	278
T5-NoCue-,CVV,max.ampl	4.28504	-7.60549	-4.06731	-5.84179	3.00123	-4.29108	-5.22318	5.89216	-3.95847	6.84158	8.27063	-3.37155	-5.70252	-3.73728	4.26462	1.74562	-5.85606	3.57577	-5.17422	4.64239	-4.73659	-4.55816	4.45937	-2.20751	-2.00218	-6.38401	-3.27568	-3.74906	3.97498	-2.39819	5.42017	-5.42673	4.90094	-2.29838	3.68564	-3.7402	-7.08471	-18.2309	-3.80946
T5-NoCue-,CVV,mean.ampl	0.822039	-0.345625	-0.357421	-0.745655	0.522895	-0.709674	-1.28139	0.843581	-1.32272	0.238742	3.91094	-0.368632	-1.77769	-0.68765	0.770775	0.136754	-0.544242	0.994692	-1.29093	0.951603	-0.567099	-0.582728	0.397441	-0.216403	-0.0192354	-2.74486	-0.476505	-0.292434	0.834022	-0.502942	0.953778	-1.11058	1.60381	-0.390048	0.984948	-0.242268	-2.02951	-1.93949	-0.101596
T5-NoCue-,CVV,peak.latency	-97	-513	-208	-920	-875	-197	-102	-977	-345	-233	-1015	-308	-490	-610	-858	-470	-303	-725	-398	-890	-183	-245	-168	-497	-510	-690	-335	-310	-342	-533	-955	-398	-788	-493	-772	-752	-72	-437	-917
T5-NoCue-,TGT,max.ampl	-5.38203	13.4062	13.888	9.66089	12.9418	18.5134	12.5171	15.9559	10.2799	13.22	21.1908	12.1331	23.42	9.9117	8.09025	12.2514	13.3453	-6.63977	15.4894	11.4659	15.9449	16.3838	11.1497	10.4363	11.0669	31.1038	13.3589	10.069	-7.45714	8.07145	6.89426	22.1162	9.28707	14.8866	6.2783	10.3931	17.7429	16.5417	8.87429
T5-NoCue-,TGT,mean.ampl	-1.10149	4.6886	7.73534	3.45746	5.07755	13.2344	7.17701	9.42584	7.81081	7.94022	11.7771	6.7646	11.4095	3.93892	5.11757	6.74984	8.80081	-1.70694	6.47272	1.9762	7.91774	5.44756	6.17574	5.56724	3.43047	17.7127	6.83361	4.91918	-3.28554	4.8015	2.9593	13.9038	4.68203	7.2628	2.78295	4.59655	10.6902	4.97343	3.06713
T5-NoCue-,TGT,peak.latency	263	160	307	172	158	345	523	383	232	238	363	273	180	213	447	342	357	502	160	217	252	335	387	240	172	287	222	257	255	435	162	295	343	365	352	358	210	315	273
T5-NtCue-,CUE,max.ampl	8.1383	7.42179	10.865	-4.8074	8.95763	8.68823	3.5791	11.0705	12.3733	18.2288	8.63175	7.06696	14.4969	9.18129	5.12955	5.17271	13.5442	-5.05305	-4.24993	6.42383	15.7935	5.00417	6.1159	4.29852	3.8469	25.8112	8.27247	6.56498	-8.27308	-4.25466	3.64587	11.3694	7.67252	7.31432	6.55423	5.66445	16.5406	12.7616	4.15509
T5-NtCue-,CUE,mean.ampl	2.62159	0.801554	2.59952	-1.5074	3.87448	4.70171	0.415907	5.66388	7.29852	6.13739	5.40677	1.04808	4.7971	4.8881	1.75796	2.99169	4.8873	-0.575702	-0.299633	1.04113	6.99483	1.24744	2.3095	1.0666	0.16712	12.9872	1.86954	3.0433	-4.12073	-0.476721	0.561251	7.12163	4.69079	2.72353	1.44156	0.199565	3.81471	2.97714	0.187819
T5-NtCue-,CUE,peak.latency	-1350	-1348	-1318	-1442	-1372	-1355	-1115	-1317	-1367	-1325	-1342	-1335	-1367	-1082	-1045	-1213	-1395	-1405	-1147	-1338	-1315	-1363	-1292	-1097	-1312	-1318	-1323	-1187	-1272	-1435	-1153	-1257	-1152	-1297	-1135	-1360	-1360	-1222	-1258
T5-NtCue-,CVV,max.ampl	-4.59966	9.15974	-5.74804	2.58052	-3.17871	-5.05765	-5.68374	-5.26271	-8.5216	-8.5443	-7.2165	-7.76384	-9.32138	-6.13399	3.42959	-2.97922	-12.0564	4.45354	-6.34708	-7.62981	-9.51563	-5.88042	-4.7537	-2.97897	-2.66541	-15.0212	-7.85027	-6.58275	4.44847	-2.11225	4.33082	-6.55431	-5.24788	-4.84007	4.552	-9.82148	-11.7273	-11.6882	5.33217
T5-NtCue-,CVV,mean.ampl	-0.098668	0.259043	-1.88622	0.15093	-0.575539	-2.13276	-1.37395	-1.07578	-3.91607	-1.29231	-2.21382	-2.91627	-3.3125	-2.09237	0.385586	-0.515855	-2.52634	0.289726	-0.978616	-0.318703	-3.19814	-1.22591	-1.54315	-0.316742	-0.0267919	-6.68412	-1.19715	-1.82161	1.09188	-0.321433	0.0944789	-1.97226	-0.659206	-1.69716	0.806272	-2.08399	-2.92856	-2.58205	0.207917
T5-NtCue-,CVV,peak.latency	-958	-155	-993	-828	-858	-830	-940	-537	-403	-1000	-400	-965	-907	-795	-178	-868	-957	-92	-758	-952	-937	-788	-715	-822	-792	-893	-892	-628	-558	-842	-93	-400	-550	-505	-1008	-852	-647	-985	-460
T5-NtCue-,TGT,max.ampl	-4.21915	10.6455	15.4143	9.17874	12.646	17.9846	9.70193	14.5297	12.3128	12.5501	24.1373	12.0897	21.1183	9.99954	8.91955	10.4689	13.9444	-6.51919	12.9949	10.6269	17.3774	17.4103	11.6212	8.17344	13.723	29.9245	10.8274	10.5532	-6.25195	7.15299	8.83775	21.4854	10.8759	9.95133	3.89029	14.3075	20.0193	12.3835	9.19961
T5-NtCue-,TGT,mean.ampl	-0.334808	1.80726	7.27532	3.71942	3.90091	13.0023	5.97032	9.28087	8.40859	5.10065	12.1567	7.51355	9.88048	4.53157	3.90828	5.67125	7.85228	-2.46127	5.43816	0.705467	8.44807	5.15457	7.58761	3.20292	2.70217	16.3826	5.08804	5.42976	-1.81532	3.39533	3.27061	13.9689	5.93018	5.70049	0.253967	6.7281	10.5613	3.48386	2.05801
T5-NtCue-,TGT,peak.latency	518	278	298	288	167	340	442	383	328	242	347	243	177	320	172	363	173	538	262	210	245	337	462	260	172	257	200	317	273	457	168	342	293	375	265	163	202	323	313
T5-SpCue-,CUE,max.ampl	5.2936	-7.56945	9.94592	3.40419	8.06436	9.15378	-5.56162	8.08961	7.51896	5.66215	11.6459	9.61325	10.2854	5.25597	5.10286	4.93923	9.82919	-9.38183	4.58052	4.07932	13.0427	7.68657	7.8016	-3.19804	-5.47379	21.6961	5.96305	3.22656	-11.5485	4.71956	3.94468	10.1562	10.6659	4.85151	-5.29554	6.2566	18.0262	8.72982	4.96771
T5-SpCue-,CUE,mean.ampl	0.617572	-0.160389	2.41946	0.0107745	2.95118	5.60324	-1.1044	3.20249	3.65721	1.14832	3.80005	5.27007	3.70005	1.97806	0.980801	2.17305	5.72881	-2.93872	0.761308	0.817069	7.80087	2.00074	3.79039	-0.661212	-1.50323	10.4332	1.82265	0.423477	-5.77213	0.901388	0.716535	5.98777	6.26421	0.751673	-0.504874	1.47561	3.56559	0.494943	0.103089
T5-SpCue-,CUE,peak.latency	-1365	-1405	-1285	-1405	-1365	-1185	-1318	-1065	-1370	-1422	-1198	-1362	-1363	-1313	-1353	-1253	-1277	-1388	-1277	-1233	-1305	-1310	-1312	-1315	-1162	-1267	-1212	-1098	-1270	-1117	-1155	-1280	-1185	-1065	-1350	-1273	-1382	-1300	-1337
T5-SpCue-,CVV,max.ampl	5.335	7.92905	-4.45424	-4.64124	4.25127	-6.69461	-8.53435	-3.40453	-5.61726	-8.80924	11.1216	-5.62627	-9.96069	-5.23363	6.93226	-2.99225	-8.88993	5.9749	-7.73214	5.20382	-7.35562	-4.28877	-5.90134	4.50053	5.35014	-10.4306	-5.02998	-7.48194	4.60653	-2.48876	5.78389	-6.86443	-6.55757	-4.03692	6.39313	-6.76546	-10.8329	-11.6248	4.40602
T5-SpCue-,CVV,mean.ampl	0.549403	0.0727361	-1.16244	-0.832178	0.204772	-2.70607	-1.09232	-0.491757	-3.19037	-1.05846	0.647259	-0.78387	-3.0934	-0.416832	1.6875	-0.509034	-1.99993	0.907845	-1.64214	0.225923	-3.32439	-1.2337	-1.75682	0.401547	1.22909	-6.24304	-0.889204	-1.01516	2.18782	-0.541079	0.575245	-2.46116	-0.748965	-0.525982	1.36936	-1.42183	-2.3712	-1.59554	0.0606006
T5-SpCue-,CVV,peak.latency	-53	-395	-365	-600	-153	-588	-973	-828	-845	-692	-153	-927	-990	-688	-147	-483	-837	-180	-838	-33	-585	-278	-700	-157	-98	-708	-948	-545	-200	-213	-633	-345	-445	-795	-1008	-443	-340	-948	-688
T5-SpCue-,TGT,max.ampl	-4.79908	12.7181	12.5794	10.2563	9.66911	18.7536	11.6455	12.3856	16.402	18.3626	16.0637	10.6031	26.2974	10.3842	9.76564	10.8609	16.7373	-7.94208	13.7907	9.56663	17.7284	15.8428	14.8646	9.19094	10.957	30.9614	16.0581	10.673	-5.66487	7.17903	8.29791	23.0412	11.334	15.0636	5.65365	16.8622	23.8272	14.1262	11.1301
T5-SpCue-,TGT,mean.ampl	-1.12546	3.53089	6.63568	3.39871	2.62045	12.7528	8.26494	7.9989	8.98695	7.45225	5.41603	3.12133	10.9991	2.52659	3.25128	6.36358	6.4104	-3.89907	6.01808	0.551056	9.26896	7.17456	8.05121	3.59054	0.471341	18.2024	5.00029	3.54022	-1.337	4.29728	3.08401	15.2787	6.09171	5.90446	1.34646	6.55472	10.1274	5.56542	3.77717
T5-SpCue-,TGT,peak.latency	437	160	160	165	140	347	452	300	227	140	257	230	177	225	203	343	195	507	158	213	253	330	217	260	173	255	193	238	415	422	168	347	277	297	365	155	202	305	283
T5-ConTg-,TGT,max.ampl	-2.6412	10.5479	13.2968	10.0314	12.5858	19.5157	10.184	14.7973	11.6824	16.8025	20.7327	10.8732	23.1281	10.3502	8.18706	10.7951	12.8031	-6.79791	12.834	10.8977	16.9532	14.3255	11.7813	8.71036	10.8572	26.885	14.8998	10.3796	-5.56889	6.48438	8.06711	21.6556	10.8081	12.3131	3.83848	12.5768	20.6137	12.7043	9.46973
T5-ConTg-,TGT,mean.ampl	-0.495583	2.28879	6.40731	3.46154	3.71985	13.0813	6.56502	9.01063	9.00733	5.78571	9.83237	5.09049	10.5787	3.69363	3.74793	5.72334	6.4339	-2.71523	6.38311	0.883074	8.6333	4.11905	6.21396	4.2203	1.84971	16.3866	5.34407	4.65524	-2.42384	3.60691	3.07113	14.2714	5.13116	5.44862	0.852717	5.68925	9.52131	4.17947	3.11333
T5-ConTg-,TGT,peak.latency	263	152	295	172	162	340	345	383	340	245	345	313	177	232	192	335	173	152	148	217	255	327	232	243	167	278	222	302	117	418	167	280	302	348	353	153	202	315	318
T5-IncTg-,TGT,max.ampl	-5.74917	11.0905	14.8748	8.4686	10.8828	17.1777	11.8166	13.7579	11.6891	13.343	17.8604	12.8936	24.1637	9.20477	7.57365	11.0959	14.0396	-7.87846	13.1135	10.1877	17.0161	18.7407	13.452	9.46597	13.0273	33.7059	11.8328	9.69663	-6.38587	7.88067	7.75849	22.4233	10.0003	12.9144	6.11214	13.173	19.2731	13.2148	8.8746
T5-IncTg-,TGT,mean.ampl	-1.21225	4.39263	8.02358	3.58885	4.01264	12.9118	7.70983	8.79304	7.7969	7.87637	9.74818	6.51943	10.9475	3.63775	4.43712	6.79986	8.94176	-2.66296	5.57821	1.27208	8.45654	7.73208	8.32908	4.02016	2.55361	18.4785	5.93722	4.60502	-1.86776	4.72339	3.13391	14.4941	5.99951	7.12851	2.06988	6.23033	11.4743	5.169	2.83253
T5-IncTg-,TGT,peak.latency	513	160	160	172	153	345	447	378	232	153	347	233	170	213	192	343	182	508	160	213	257	335	423	238	178	258	200	207	288	438	168	342	278	292	342	160	212	317	275
Fp1-AllCon,CUE,max.ampl	-14.4109	-13.2611	-10.7362	-11.4708	-13.0684	-6.64781	-7.02576	-23.7081	-4.96856	-11.8238	-15.3911	-14.2953	-13.5733	-6.76431	-18.5392	-12.383	-20.6061	-3.046	-9.07782	-14.7951	-5.32023	-5.88025	-7.22146	-8.73359	-6.59799	-8.47257	-4.50679	-4.81412	-9.71392	-4.43422	-16.4984	-10.8044	-14.9656	-5.83213	-13.7873	-8.87683	-14.2532	-8.83846	-13.3698
Fp1-AllCon,CUE,mean.ampl	-8.90848	-7.70567	-6.36114	-7.90891	-8.94477	-3.26412	-4.69539	-17.5507	-3.3622	-7.59745	-8.84257	-10.5949	-10.201	-4.4657	-14.4189	-7.81011	-17.9151	-1.18705	-6.15487	-6.52322	-1.19414	-0.705223	-2.34344	-5.79225	-4.09067	-5.42059	-1.74476	-0.391733	-3.58346	-2.36494	-11.2534	-7.1655	-12.3875	-3.11652	-10.1117	-6.14356	-7.67311	-1.6532	-8.47705
Fp1-AllCon,CUE,peak.latency	-1382	-1417	-1402	-1295	-1260	-1337	-1388	-1388	-1335	-1313	-1462	-1367	-1208	-1395	-1280	-1337	-1452	-1350	-1170	-1388	-1202	-1487	-1497	-1398	-1232	-1090	-1258	-1468	-1417	-1260	-1277	-1373	-1358	-1172	-1292	-1143	-1483	-1443	-1283
Fp1-AllCon,CVV,max.ampl	3.32983	-5.64678	-3.38865	-7.41992	-6.43905	4.66396	3.28248	-10.1796	1.92139	-6.45359	-7.61015	-5.50803	-7.93515	-5.93296	-8.10922	-8.00172	-11.4603	7.10339	6.7293	6.24623	5.09184	-3.53987	-15.6736	-3.29707	-2.05402	-8.81351	5.24973	5.62665	-7.65767	1.75111	-10.3894	-11.878	-10.3768	-6.61528	-9.30574	6.40497	-18.2255	-7.06176	-7.67634
Fp1-AllCon,CVV,mean.ampl	0.749319	-0.506479	-0.186552	-3.94743	-0.977662	0.216139	0.986235	-4.29668	0.027322	-1.93109	-3.99227	-1.27907	-1.80321	-0.355864	-2.14046	-4.41528	-5.22283	3.86321	2.98605	0.581643	2.06303	-1.16049	-3.04412	-0.275719	-0.383857	-3.14952	1.02808	2.87046	-2.25588	0.613552	-5.31796	-4.09802	-4.32508	-1.49445	-3.80206	2.90425	-6.37688	-1.12762	-2.58004
Fp1-AllCon,CVV,peak.latency	-938	-1067	-1067	-778	-17	-190	-473	-1043	-565	-975	-30	-1067	-1067	-602	-908	-600	-1067	-668	-295	-235	-28	-43	-15	-832	-1063	-1067	-840	-990	-17	-828	-27	-1012	-1067	-60	-1062	-17	-65	-500	-25
Fp1-AllCon,TGT,max.ampl	-26.1356	-14.4332	-16.8747	-15.5456	-36.0951	-12.0855	-16.2444	-27.851	-9.02505	-18.7268	-36.6897	-15.9194	-17.748	-24.2473	-39.5702	-15.7488	-26.8053	-21.0413	-22.4474	-22.4788	-19.0953	-8.11123	-28.5276	-23.0653	-18.3249	-16.5346	-14.1722	-11.1425	-24.8923	-7.25251	-29.542	-36.5672	-29.2641	-19.2305	-18.1505	-22.63	-25.071	-17.1679	-26.9899
Fp1-AllCon,TGT,mean.ampl	-19.3225	-6.18904	-12.6048	-8.998	-19.4556	-7.09914	-9.58488	-24.503	-5.7019	-10.3156	-24.5974	-11.4984	-10.7657	-14.9097	-30.5637	-11.8303	-18.5751	-8.59626	-12.6059	-12.1192	-8.08327	-0.431605	-13.7821	-12.8129	-8.86787	-10.1132	-9.31703	-4.05757	-9.93857	-3.7819	-21.5004	-26.1263	-23.8931	-9.55035	-14.6405	-12.4361	-13.9958	-8.85023	-19.8673
Fp1-AllCon,TGT,peak.latency	392	367	398	405	357	550	518	362	382	548	538	370	383	500	382	377	503	375	385	412	535	280	413	518	512	500	360	337	270	352	357	540	443	400	620	385	530	530	505
Fp1-NoCue-,CVV,max.ampl	6.72797	-14.5638	-5.09093	-9.63056	-8.03789	-3.89991	3.74077	-10.2078	-3.06985	-7.57782	-32.6324	-7.94555	-9.10909	-7.56484	-8.68516	-9.14774	-14.8994	11.7249	9.12849	-7.71092	5.33376	-8.97203	-17.5684	-6.56146	-3.56569	-10.169	7.62353	9.91267	-6.08657	1.95504	-14.708	-10.8247	-13.5149	-7.93631	-15.1322	8.17539	-20.6656	-19.1347	-7.36778
Fp1-NoCue-,CVV,mean.ampl	0.638636	-2.27957	-1.8176	-2.46732	-2.46047	-0.888988	1.04723	-7.16556	-0.297693	-2.0418	-11.2486	-2.93152	-1.83766	-0.220555	-2.1249	-5.11765	-7.26485	2.9039	2.64984	-1.18792	1.67617	-1.21105	-2.80364	-1.95498	-0.469258	-2.69073	0.0869188	2.55856	-0.988322	0.122876	-5.09761	-3.08709	-5.74389	-2.46505	-6.03203	1.74517	-5.90671	-5.30663	-2.00055
Fp1-NoCue-,CVV,peak.latency	-687	-1055	-927	-62	-1058	-747	-330	-677	-1002	-975	-930	-1000	-1055	-633	-875	-693	-1015	-120	-762	-550	-17	-938	-47	-925	-20	-902	-957	-1000	-15	-507	-850	-17	-1050	-77	-585	-440	-22	-368	-813
Fp1-NoCue-,TGT,max.ampl	-28.2974	-16.6367	-19.9044	-16.676	-38.0219	-12.7808	-19.8499	-27.5671	-12.5327	-20.6144	-39.2009	-17.7069	-20.6416	-26.0755	-39.3358	-17.4761	-28.3901	-20.1392	-21.5506	-22.3319	-19.6389	20.3487	-26.5789	-25.3971	-16.1355	-19.7767	-14.0047	-12.0296	-27.1191	-9.27379	-36.9569	-40.6247	-31.3856	-19.8793	-23.5189	-23.2866	-32.3124	12.4306	-26.5239
Fp1-NoCue-,TGT,mean.ampl	-20.0024	-6.3741	-13.9968	-8.96089	-21.3602	-7.23766	-12.2331	-23.2513	-6.85462	-11.2988	-25.605	-12.5521	-10.9166	-16.4671	-30.9937	-13.2037	-19.9019	-6.73488	-11.5922	-11.1716	-8.03338	1.71921	-13.6473	-13.6735	-8.3585	-12.4579	-9.04965	-3.49892	-12.2761	-4.46853	-25.0124	-27.2052	-25.718	-9.71937	-19.4023	-12.4809	-17.3444	0.651581	-20.5
Fp1-NoCue-,TGT,peak.latency	380	367	262	355	363	482	533	440	383	408	538	378	395	495	392	410	500	363	385	450	400	627	458	522	508	565	392	323	268	352	295	547	522	412	643	452	530	178	377
Fp1-NtCue-,CUE,max.ampl	-20.2921	-18.1719	-12.6365	-12.1939	-14.6972	-8.59095	-7.97715	-30.2001	-6.57881	-17.7054	-23.2639	-17.3292	-16.734	-6.36321	-16.2141	-13.6841	-23.2435	-9.23466	-10.1183	-17.4676	-8.49786	-8.77763	-10.4911	-12.2915	-10.4112	-9.35555	-9.46557	-5.43411	-11.136	-5.5973	-21.6813	-18.0413	-20.0435	-7.70399	-19.5384	-13.442	-17.158	-13.8869	-16.5515
Fp1-NtCue-,CUE,mean.ampl	-9.30671	-8.22341	-7.68672	-5.50717	-7.7282	-4.34318	-5.13153	-22.3454	-3.8986	-9.88771	-9.93507	-10.9231	-13.4816	-1.40535	-11.4766	-6.81657	-19.9236	-3.94931	-6.04884	-5.64473	-3.34963	-4.90866	-2.51984	-7.54525	-5.79785	-3.62434	-4.14051	-1.67242	-3.83594	-3.37979	-14.3459	-9.76327	-11.5443	-4.06282	-12.6342	-7.91945	-4.45989	-5.73782	-9.01806
Fp1-NtCue-,CUE,peak.latency	-1370	-1350	-1368	-1317	-1278	-1337	-1398	-1383	-1330	-1178	-1428	-1337	-1218	-1290	-1288	-1348	-1248	-1350	-1247	-1388	-1370	-1497	-1497	-1332	-1287	-1085	-1443	-1255	-1413	-1287	-1292	-1363	-1358	-1200	-1397	-1285	-1483	-1433	-1287
Fp1-NtCue-,CVV,max.ampl	8.334	-7.19583	4.83253	-16.7593	6.26129	7.70569	3.7727	-12.7138	-2.80535	-8.63325	16.9743	-8.84951	-10.465	-8.16288	-12.8545	-9.73673	-16.9771	12.207	8.13232	9.27533	6.44261	-5.64511	-15.0305	3.68877	-2.61525	-10.8588	6.53734	6.60846	-8.77819	2.75486	-14.129	-21.4105	-13.8621	-7.36807	-9.53647	10.7079	-21.7523	9.82545	-6.67734
Fp1-NtCue-,CVV,mean.ampl	0.498496	-0.537249	0.684186	-6.30141	0.307099	0.777405	0.569009	-3.28316	-0.103494	-2.96123	0.845596	-2.34343	-2.76924	-2.44369	-5.05862	-4.45412	-4.26683	4.22183	3.14612	1.35887	2.63395	-0.283376	-2.73045	0.211467	-0.109467	-4.35822	1.2453	1.76395	-1.53038	0.798387	-5.51342	-7.21662	-2.7233	-1.17474	-2.9233	3.83084	-7.33408	0.213896	-1.6707
Fp1-NtCue-,CVV,peak.latency	-967	-655	-693	-778	-930	-197	-473	-1067	-223	-450	-1025	-33	-1067	-612	-935	-638	-1067	-885	-422	-230	-813	-28	-15	-18	-237	-1045	-720	-625	-47	-573	-492	-973	-23	-48	-1047	-233	-187	-353	-18
Fp1-NtCue-,TGT,max.ampl	-23.6195	-15.8176	-17.4823	-17.1118	-38.4116	-13.1451	-11.3036	-30.9121	-7.9163	-19.0493	-33.3951	-22.3158	-15.8838	-25.7279	-38.663	-15.5885	-31.0305	-24.5936	-24.5432	-22.4619	-21.7193	21.6844	-28.7706	-22.564	-18.1836	-13.3735	-15.1421	-11.4669	-27.1076	-6.62328	-37.1526	-35.6138	-29.8009	-19.5523	-15.0114	-24.5218	-22.248	-24.6298	-29.7841
Fp1-NtCue-,TGT,mean.ampl	-17.1575	-5.88689	-12.2379	-10.3849	-18.8247	-6.56127	-6.60638	-26.2923	-5.15309	-10.2619	-24.8365	-14.6917	-9.49604	-16.1723	-30.5458	-10.9139	-20.3136	-10.4742	-13.1938	-12.6881	-9.15653	0.0069134	-15.9872	-12.562	-8.42877	-7.90254	-9.2384	-5.49616	-10.0236	-3.28948	-28.0642	-26.4542	-23.2793	-9.23489	-11.7019	-13.9372	-11.7283	-14.448	-21.6508
Fp1-NtCue-,TGT,peak.latency	385	368	343	438	388	560	518	362	358	548	378	378	402	372	382	322	598	235	448	345	543	637	413	518	527	497	370	473	263	340	297	475	447	400	620	392	397	530	512
Fp1-SpCue-,CUE,max.ampl	-18.7089	-17.0639	-15.0963	-15.5521	-16.0816	-6.81875	-11.6094	-27.647	-6.48818	-11.6244	-22.5275	-19.0506	-16.6412	-6.76395	-27.6828	-18.8222	-27.7781	6.05999	-12.5606	-20.1271	-7.89221	13.2979	-6.81792	-10.6282	-7.36438	-12.2565	8.10394	-11.3651	-17.0585	-7.32151	-19.6784	-13.9253	-17.9732	-7.51654	-15.1991	-14.4928	-21.5085	13.5966	-18.1621
Fp1-SpCue-,CUE,mean.ampl	-12.6658	-5.83182	-6.84503	-9.49281	-11.0278	-4.02531	-6.81909	-16.5609	-3.79327	-6.67299	-7.45272	-11.6099	-11.1874	-3.06742	-20.1631	-11.7556	-20.7235	2.1622	-6.30487	-9.5832	-2.13297	6.10208	-3.13955	-5.54541	-4.20099	-5.50938	3.27672	-0.300932	-7.404	-3.69008	-11.2757	-8.90484	-13.8397	-3.86502	-10.3676	-9.25053	-9.1521	0.575184	-12.1636
Fp1-SpCue-,CUE,peak.latency	-1345	-1417	-1347	-1345	-1305	-1348	-1383	-1430	-1305	-1308	-1462	-1333	-1237	-1367	-1287	-1358	-1345	-1200	-1165	-1388	-1202	-1212	-1343	-1315	-1223	-1100	-1198	-1447	-1395	-1278	-1260	-1217	-1295	-1178	-1258	-1187	-1398	-1112	-1363
Fp1-SpCue-,CVV,max.ampl	4.15982	7.32431	4.30288	-10.2568	-7.2099	6.35139	3.85103	-9.00265	4.0394	-8.45527	-13.7214	6.89913	-8.00068	7.02428	5.99746	-10.371	-8.60564	10.9033	9.25806	8.41663	6.05683	-7.5045	-14.8517	6.81731	-2.60243	-11.3711	6.31892	9.3752	-9.43439	3.41441	-12.7563	-15.3688	-12.5014	-5.75405	-12.6664	10.5799	-22.5391	9.41114	-11.516
Fp1-SpCue-,CVV,mean.ampl	1.11175	1.26968	0.57336	-3.08524	-0.782196	0.756358	1.34271	-2.43911	0.485285	-0.790241	-1.57936	1.44024	-0.802735	1.59525	0.762147	-3.67253	-4.1365	4.4639	3.16467	1.57398	1.88548	-1.98705	-3.59826	0.916353	-0.574245	-2.39962	1.75201	4.28739	-4.24934	0.912623	-5.34592	-1.96417	-4.50239	-0.850311	-2.43717	3.13561	-5.85106	1.70622	-4.09667
Fp1-SpCue-,CVV,peak.latency	-528	-958	-458	-973	-17	-185	-623	-15	-802	-1008	-230	-212	-962	-985	-773	-57	-628	-680	-242	-97	-268	-565	-27	-523	-540	-1067	-850	-910	-18	-680	-1005	-1045	-57	-17	-1067	-762	-17	-1025	-857
Fp1-SpCue-,TGT,max.ampl	-29.7908	-13.9213	-16.7127	-15.0291	-33.774	-14.6258	-18.3662	-27.6962	-7.38779	-19.693	-39.8656	-11.7534	-18.6778	-22.1612	-41.7631	-15.9999	-23.8022	-21.3724	-23.8344	-24.3398	-18.8438	-12.6043	-31.0173	-22.4858	-21.5582	-19.6503	-16.0079	-11.959	-21.7907	-6.88175	-18.0974	-35.2389	-27.5861	-18.7785	-16.7536	-21.4143	-24.0418	-20.775	-26.5328
Fp1-SpCue-,TGT,mean.ampl	-20.8075	-6.30904	-11.5824	-7.65126	-18.1729	-7.48582	-9.91513	-23.9654	-5.09798	-9.38606	-23.3506	-7.25131	-11.8843	-12.102	-30.1517	-11.3733	-15.5099	-8.5797	-13.063	-12.4979	-7.04739	-3.02094	-11.7119	-12.2031	-9.81311	-9.9791	-9.66304	-3.17764	-7.51531	-3.58774	-11.4247	-24.7086	-22.6816	-9.70082	-12.8114	-10.8904	-13.0625	-12.8914	-17.4409
Fp1-SpCue-,TGT,peak.latency	503	357	398	388	328	625	512	612	387	548	533	337	383	500	403	415	538	378	378	407	517	280	412	518	512	500	360	337	277	338	412	562	465	400	620	485	367	543	513
Fp1-ConTg-,TGT,max.ampl	-24.3653	-14.6122	-18.4854	-14.0539	-40.2364	-13.6016	-16.3036	-27.033	-9.99313	-19.5269	-30.3966	-17.2656	-18.5714	-27.7548	-40.3732	-15.6751	-26.5011	-23.5729	-22.9369	-22.5129	-16.6294	24.5646	-25.5772	-20.5666	-16.1155	-15.0544	-18.3388	-12.9402	-26.2016	-7.99541	-27.5104	-35.3406	-29.0648	-19.6142	-19.898	-23.1429	-22.418	-21.4129	-29.4647
Fp1-ConTg-,TGT,mean.ampl	-18.578	-4.94906	-11.6016	-7.11721	-16.8897	-7.45785	-8.6597	-22.3319	-5.6202	-11.1793	-23.0434	-10.9524	-9.85577	-16.6895	-31.9597	-11.177	-18.1327	-9.07414	-12.3019	-12.0297	-7.09974	1.06739	-9.80647	-11.5172	-7.04967	-8.23891	-10.5481	-5.32621	-11.0359	-3.76361	-18.4851	-25.9836	-22.8566	-9.33229	-16.726	-13.0651	-9.96971	-10.0737	-21.2736
Fp1-ConTg-,TGT,peak.latency	347	345	350	405	357	485	545	350	382	548	415	378	383	485	388	408	487	363	385	383	393	613	453	368	502	512	392	337	275	352	283	535	443	412	303	387	530	547	512
Fp1-IncTg-,TGT,max.ampl	-29.6731	-15.1211	-18.5632	-17.1672	-32.9857	-12.0174	-16.4097	-30.6817	-9.19396	-17.9268	-44.2396	-16.2155	-18.1586	-21.7822	-39.3766	-16.1162	-33.2644	-18.8526	-21.9579	-23.7291	-21.6427	-8.06955	-32.1238	-26.3925	-20.8687	-18.288	-12.7134	-9.52607	-23.9617	-7.20173	-33.2047	-37.9192	-30.8109	-19.2421	-17.3504	-22.2398	-29.4457	-22.7672	-25.3354
Fp1-IncTg-,TGT,mean.ampl	-20.0669	-7.44208	-13.6043	-10.8748	-22.0028	-6.74114	-10.5101	-26.6741	-5.78359	-9.45189	-26.1513	-12.0444	-11.6755	-13.1348	-29.1678	-12.4836	-19.0175	-8.11839	-12.9099	-12.2087	-9.06482	-1.9306	-17.7577	-14.1086	-10.6957	-11.9874	-8.08596	-2.78893	-8.84021	-3.80022	-24.5157	-26.2633	-24.9259	-9.75473	-12.5577	-11.8072	-18.3643	-7.65459	-18.4609
Fp1-IncTg-,TGT,peak.latency	503	362	532	362	490	550	518	623	628	548	538	337	642	572	382	390	603	375	385	412	527	490	402	518	527	500	143	327	263	348	347	540	532	400	638	385	540	653	628
F3-AllCon,CUE,max.ampl	-5.40481	-7.01096	-5.85493	-4.21545	-4.79512	-2.2472	-3.23151	-7.32697	-2.76339	-6.51207	3.1345	-6.1585	-7.55247	-1.99287	-5.76245	-2.79245	-7.84982	-1.23178	-7.44565	-5.45885	-3.62665	1.36258	-1.37829	-3.51935	-3.68094	-3.52618	-4.77341	3.2808	-2.89151	-2.75392	-4.3387	-4.07758	-5.16533	-2.41249	-3.10331	-7.14452	-4.55626	-4.69682	-6.60261
F3-AllCon,CUE,mean.ampl	-1.63792	-2.39884	-2.31174	-1.6823	-2.00122	-0.428051	-1.45861	-3.77313	-1.66088	-2.9771	0.768542	-2.75732	-3.85799	-0.697789	-3.41428	-1.35974	-4.09681	-0.158366	-3.46542	-1.63545	-0.881125	0.188812	-0.258897	-1.47508	-1.46359	-1.09864	-1.33222	0.179117	-0.777258	-1.07749	-2.40755	-2.28025	-2.57951	-0.64694	-1.56389	-3.42729	-0.429566	-0.155061	-2.91994
F3-AllCon,CUE,peak.latency	-1380	-1383	-1402	-1345	-1325	-1075	-1410	-1388	-1325	-1157	-1215	-1333	-1193	-1235	-1288	-1448	-1260	-1167	-1180	-1400	-1035	-1302	-1343	-1392	-1215	-1085	-1047	-1028	-1320	-1225	-1265	-1015	-1095	-1152	-1065	-1175	-1410	-1170	-1257
F3-AllCon,CVV,max.ampl	3.36026	3.2358	-1.94336	-2.85239	1.70974	2.5436	2.3803	2.42398	1.92422	3.24715	-2.88426	2.24962	3.67518	2.52859	3.90885	-2.27453	3.30791	3.50856	5.26792	5.8188	3.961	2.10491	2.45194	2.41527	1.1333	1.3996	3.44238	3.94338	2.30853	1.73591	-1.90685	2.58197	2.20309	-1.76669	-1.52791	5.15889	-7.07467	3.67121	2.61995
F3-AllCon,CVV,mean.ampl	1.43146	0.937258	-0.0506348	-0.785157	0.753602	0.351418	1.12553	0.625479	0.753815	0.932322	-0.171354	0.0202246	0.947869	0.166764	2.07766	-1.17465	1.16182	1.63669	3.1004	1.59863	1.72275	0.83998	0.459393	0.856547	0.210932	0.0339864	1.54035	2.21843	1.19057	0.682102	-0.528459	0.0809907	0.796258	-0.18535	-0.244509	3.04981	-1.82127	0.648905	0.636901
F3-AllCon,CVV,peak.latency	-135	-875	-68	-612	-652	-12	-480	-380	-487	-633	-585	-225	-482	-288	-152	-627	-142	-662	-13	-242	-93	-435	-470	-113	-627	-323	-403	-313	-223	-205	-532	-627	-387	-63	-405	-257	-47	-78	-253
F3-AllCon,TGT,max.ampl	-9.87132	-6.43655	-6.75817	-7.35947	-11.1383	-8.09589	-6.78686	-7.94714	-5.09791	-9.33173	-14.456	-4.51126	-9.36324	-11.7939	-15.1838	-5.17481	-14.1288	-5.7515	-14.8222	-9.57738	-11.0457	-3.74603	-5.33683	-12.7432	-7.89937	-7.6236	-4.37071	13.2397	-5.81309	-5.68403	-6.50759	-8.58741	-7.94404	-5.81002	-5.21255	-14.9089	11.0817	-5.54534	-10.6671
F3-AllCon,TGT,mean.ampl	-5.933	-2.36523	-2.99191	-2.63072	-5.40329	-2.11715	-3.21881	-4.02619	-2.75038	-4.92986	-6.63711	-2.00889	-5.03423	-4.80491	-9.28402	-2.38349	-9.3019	-1.62331	-7.75844	-4.10469	-4.52632	-1.17347	-1.51544	-6.00058	-2.52293	-2.92268	-0.446713	1.14568	-1.94747	-2.93798	-3.21858	-5.14522	-4.56273	-2.24749	-3.38208	-7.69638	2.03378	-2.20142	-6.02023
F3-AllCon,TGT,peak.latency	518	367	188	405	378	720	612	212	383	398	527	370	383	493	357	403	483	235	385	428	532	447	403	513	520	557	373	698	258	357	273	525	443	275	273	390	722	288	355
F3-NoCue-,CVV,max.ampl	4.21358	4.44086	-2.41688	-3.43509	2.41732	2.03713	2.75192	-2.6392	1.69267	4.3788	-8.97327	-4.98643	4.8674	2.62472	3.94521	-3.04356	-3.71328	4.09587	6.89017	6.11633	4.34988	2.47737	2.37004	-2.61516	1.73986	-5.01434	4.79806	4.64482	2.64137	2.42709	-2.89108	2.66605	3.07368	-3.07373	-3.89238	5.98093	-7.24924	8.20156	4.22739
F3-NoCue-,CVV,mean.ampl	1.49065	0.530631	-0.387992	-0.752958	0.493542	0.0476242	0.984363	-0.86004	0.339235	0.707805	-3.84198	-0.500655	0.382628	0.265927	1.15268	-1.35819	-0.07663	1.66983	2.59331	0.665775	1.67079	0.793355	0.173337	-0.0136971	0.00081343	-0.0367244	1.51749	1.6195	1.24386	0.632821	-0.930155	0.00803535	0.222861	-0.638415	-1.13586	2.09868	-1.34057	1.93042	0.394261
F3-NoCue-,CVV,peak.latency	-123	-587	-372	-578	-640	-605	-330	-343	-268	-588	-645	-890	-482	-293	-775	-680	-783	-662	-23	-258	-12	-18	-268	-752	-822	-745	-73	-262	-363	-22	-638	-307	-127	-118	-577	-10	-38	-568	-253
F3-NoCue-,TGT,max.ampl	-11.3766	-7.26519	-7.79845	-8.08861	-11.0325	-7.68795	-8.4752	-7.31577	-6.24393	-11.7723	-11.4241	-6.2237	-11.6923	-14.1055	-15.2601	-5.55545	-15.866	-5.38075	-14.6585	-9.47811	-12.6781	-6.39885	-5.8677	-14.2766	-6.74327	-7.43096	6.92572	15.6363	-5.64589	-7.10836	-7.98875	-10.4795	-8.18252	-5.9517	-6.69112	-15.3199	15.9381	-7.23148	-11.9546
F3-NoCue-,TGT,mean.ampl	-6.41646	-2.2312	-3.74243	-2.16413	-5.57167	-0.951566	-3.87357	-2.93512	-2.8479	-5.0701	-3.73459	-2.30883	-4.45811	-6.15527	-8.90347	-2.92175	-10.0131	-0.952894	-6.83689	-3.11381	-4.80282	-0.5552	-1.76834	-5.88314	-1.95815	-2.79148	0.982565	1.56125	-1.70706	-3.60667	-3.60241	-5.59766	-4.6461	-2.08568	-4.00378	-7.68644	3.29963	-0.650247	-5.91976
F3-NoCue-,TGT,peak.latency	395	250	195	355	373	715	668	173	375	375	377	532	395	480	350	392	490	390	380	483	402	745	273	517	520	578	207	693	230	350	262	523	448	403	267	385	728	277	348
F3-NtCue-,CUE,max.ampl	-8.39237	-10.4471	-7.73999	-5.39627	-6.19273	-4.36132	-4.13395	-10.4607	-4.09741	-12.1518	-11.8586	-7.74011	-10.3249	-4.28673	-6.63129	-2.88448	-10.6248	-3.00606	-8.0131	-6.06639	-5.78657	-2.96633	-2.14787	-5.2974	-4.12367	-5.753	-5.66072	-5.76484	-5.18161	-3.30669	-4.85749	-6.86901	-5.47408	-3.4632	-4.02851	-9.339	-5.86584	-7.1546	-8.31944
F3-NtCue-,CUE,mean.ampl	-1.58878	-2.86203	-2.76731	-2.03284	-1.64066	-1.08293	-2.28922	-5.39552	-1.92198	-3.51193	-1.66237	-2.85425	-4.89479	-0.515756	-3.46259	-0.96334	-6.08568	-0.237631	-3.52503	-1.32169	-1.55572	-0.162753	-0.625348	-2.35731	-1.93195	-1.25263	-2.12994	-1.67242	-1.6313	-1.11464	-2.17239	-3.47231	-2.53701	-1.05241	-1.81525	-4.31298	-0.145368	-2.83969	-3.11331
F3-NtCue-,CUE,peak.latency	-1380	-1377	-1390	-1357	-1330	-935	-1415	-1388	-1347	-1188	-1400	-1337	-1140	-1290	-1288	-1348	-1262	-1355	-1203	-1415	-1047	-1052	-1383	-1388	-1225	-1077	-1067	-1255	-1335	-1245	-1375	-972	-1428	-1135	-1360	-1152	-1105	-1442	-1305
F3-NtCue-,CVV,max.ampl	4.66088	4.30894	4.04921	-5.15582	2.13709	3.07264	3.08785	4.43105	3.0406	4.68075	7.96135	-3.25808	4.76787	-3.57842	4.51678	-3.37003	7.01659	4.24613	7.13109	7.66377	5.00078	3.40091	3.83391	2.86387	2.18794	-2.97978	5.73856	4.66446	3.99493	2.03943	-3.54111	-4.67942	2.75417	-2.60749	2.21246	7.47919	-7.84013	4.44953	3.23766
F3-NtCue-,CVV,mean.ampl	0.772874	1.46114	0.313405	-0.878873	0.990101	0.893601	1.10137	1.33809	0.434311	0.0621133	3.26991	-0.018917	0.650599	-0.489059	1.85808	-1.32838	2.2716	1.99512	3.13294	1.79225	2.0148	1.02028	0.435635	1.3371	0.513523	-0.0950322	1.55234	1.90287	1.6605	0.544446	-0.415664	-0.408616	0.860686	-0.0847756	0.163444	3.63735	-2.09093	0.119446	0.796493
F3-NtCue-,CVV,peak.latency	-873	-892	-710	-688	-482	-188	-473	-392	-567	-825	-725	-787	-235	-597	-207	-622	-103	-580	-388	-202	-65	-892	-470	-260	-678	-855	-397	-313	-172	-235	-503	-890	-705	-52	-790	-93	-13	-318	-175
F3-NtCue-,TGT,max.ampl	-8.49775	-8.11448	-7.39913	-8.04031	-12.4153	-8.51124	-5.70193	-9.6611	-3.41297	-9.14654	-15.039	-7.08712	-9.32688	-12.4856	-14.7564	-5.07178	-15.4528	-7.78946	-16.5534	-8.82406	-11.4282	-3.09365	-5.56566	-11.8595	-7.97421	-7.45889	-6.23765	12.2812	-7.89992	-5.06616	-9.09963	-8.66607	-8.79433	-6.41764	-5.15844	-16.9379	11.6718	-8.44936	-12.0003
F3-NtCue-,TGT,mean.ampl	-4.67024	-2.38313	-2.85441	-3.41687	-5.60802	-2.52322	-2.08104	-4.39574	-2.05763	-4.69784	-8.97054	-2.92293	-5.17595	-4.93462	-9.91853	-1.95907	-10.5899	-2.6088	-8.27557	-4.63001	-4.58123	-0.541411	-1.32215	-6.01322	-2.58399	-2.74378	-1.49804	0.51511	-2.46628	-2.31838	-4.22837	-5.2189	-4.0904	-2.01799	-2.95235	-8.72965	1.26971	-4.68938	-6.85356
F3-NtCue-,TGT,peak.latency	525	250	187	422	382	725	742	217	632	557	527	382	405	475	382	388	615	245	472	478	557	405	390	518	513	567	375	708	270	348	275	525	427	275	223	378	738	283	377
F3-SpCue-,CUE,max.ampl	-7.02992	-8.07446	-8.27496	-4.48838	-6.69645	2.57432	-5.53478	-8.88471	-3.45832	-7.61831	3.10888	-9.03042	-10.3099	-3.61423	-9.85557	-4.98579	-11.948	2.10058	-10.5881	-9.87325	-5.40526	3.03425	-2.89964	-3.78643	-4.43351	-5.39621	5.39454	4.9685	-4.87448	-4.62587	-6.21631	-5.20592	-9.52578	-3.88646	-4.43618	-10.7507	-5.62733	-6.06718	-8.62766
F3-SpCue-,CUE,mean.ampl	-2.93046	-1.8708	-2.53893	-1.76402	-2.67092	0.109567	-1.77875	-3.5165	-1.95521	-3.59026	0.221669	-2.70892	-4.81609	-0.556727	-6.01552	-2.20731	-4.56123	0.216782	-3.82639	-2.57637	-1.26843	1.13906	-1.01415	-1.18022	-1.43011	-1.53546	0.149679	0.382146	-1.12222	-1.746	-3.12961	-2.49467	-4.44945	-0.953593	-2.12232	-5.17507	-0.100187	-1.18047	-3.75253
F3-SpCue-,CUE,peak.latency	-1383	-1427	-1345	-1352	-1315	-1280	-1425	-1362	-1312	-968	-987	-1333	-1237	-1107	-1293	-1455	-1317	-1307	-1175	-1338	-1045	-1152	-1327	-1403	-1213	-1075	-1365	-1075	-1362	-1208	-1260	-1125	-1162	-1180	-1065	-1120	-1348	-1098	-1357
F3-SpCue-,CVV,max.ampl	5.169	4.93963	-3.40325	-2.58484	2.24956	4.89857	3.48651	3.65215	3.62455	5.97896	3.88665	3.7941	5.98088	4.37979	5.18023	-3.07327	3.5497	4.75988	6.8294	7.16021	5.01839	2.83326	3.32991	4.41064	2.20634	2.22721	6.0078	5.96133	3.53145	2.80306	-2.26792	4.21605	5.00977	2.06785	1.74825	6.26808	-9.25598	-6.31161	4.15254
F3-SpCue-,CVV,mean.ampl	2.03089	0.813654	-0.0773209	-0.723994	0.777194	0.113041	1.29087	1.39953	1.48372	2.02705	0.0496158	0.581246	1.81028	0.723358	3.22172	-0.837297	1.29047	1.24512	3.58237	2.33787	1.48274	0.706307	0.769208	1.24624	0.118538	0.233716	1.55121	3.1301	0.668223	0.868357	-0.23993	0.641769	1.30474	0.165603	0.222981	3.4118	-2.02683	-0.103156	0.724497
F3-SpCue-,CVV,peak.latency	-135	-880	-28	-857	-102	-57	-633	-385	-412	-605	-10	-490	-187	-388	-670	-57	-885	-673	-87	-480	-285	-228	-665	-512	-288	-865	-535	-863	-572	-650	-532	-607	-203	-388	-845	-750	-60	-678	-620
F3-SpCue-,TGT,max.ampl	-12.3938	-6.46827	-6.21736	-6.8483	-10.497	-9.03074	-8.5719	-8.50261	-6.50324	-11.6986	-18.327	-4.06306	-9.93508	-10.326	-16.7026	-5.58075	-12.9774	-5.74258	-16.8969	-12.1905	-11.1142	-5.20352	-7.76958	-13.0163	-9.44674	-9.61786	-7.2836	13.0339	-5.43184	-5.77005	-3.88266	-7.32325	-8.60165	-6.54861	-5.09154	-15.1687	12.8344	-5.96828	-9.3361
F3-SpCue-,TGT,mean.ampl	-6.71229	-2.47926	-2.37903	-2.31151	-5.02965	-2.87666	-3.70182	-4.74771	-3.34562	-5.02165	-7.20351	-0.798927	-5.46853	-3.32808	-9.03043	-2.26965	-7.30523	-1.30825	-8.19212	-4.57025	-4.19028	-2.42381	-1.45582	-6.10537	-3.02844	-3.23278	-0.824662	1.35169	-1.66939	-2.88833	-1.82495	-4.61936	-4.95151	-2.63907	-3.1901	-6.67312	1.58016	-1.26463	-5.3004
F3-SpCue-,TGT,peak.latency	493	367	188	412	390	627	552	200	387	498	527	248	415	363	363	407	483	378	395	428	528	435	265	513	528	520	408	742	268	363	518	490	522	263	452	507	743	495	522
F3-ConTg-,TGT,max.ampl	-9.28469	-6.45912	-7.85049	-7.38755	-12.6856	-9.62188	-6.68192	-8.31354	-5.93743	-10.0744	-10.7482	-5.36755	-9.8992	-13.5859	-14.3171	-5.78012	-14.9025	-6.6023	-15.208	-10.271	-11.3368	-4.37973	-6.0392	-12.092	-7.54112	-7.30721	-5.39503	14.9964	-5.69119	-5.96027	-7.27686	-9.26753	-8.04761	-6.36831	-5.53003	-15.6074	11.7695	-5.31953	-11.1024
F3-ConTg-,TGT,mean.ampl	-5.80916	-2.5839	-1.99412	-2.45706	-4.99429	-2.73592	-3.04467	-3.81961	-2.63585	-4.9338	-5.74476	-1.5202	-4.2411	-4.56061	-8.58247	-2.37377	-8.59181	-1.87269	-7.52402	-4.00422	-4.3292	-1.03904	-0.70633	-5.68443	-1.69974	-2.36664	-0.0698763	0.710486	-2.37775	-2.90982	-2.41569	-4.89973	-4.18848	-2.56806	-3.59202	-7.7457	1.73087	-0.886578	-5.66378
F3-ConTg-,TGT,peak.latency	392	355	183	372	383	625	530	173	383	375	527	370	355	493	362	408	483	390	390	245	400	427	275	368	528	565	402	698	258	353	278	523	383	392	162	492	683	282	398
F3-IncTg-,TGT,max.ampl	-11.4295	-7.19277	-8.6993	-7.86752	-10.6936	-7.24436	-7.66597	-8.4453	-4.91682	-10.0691	-18.2404	-5.49887	-9.66919	-10.4456	-16.1629	-4.80554	-17.8424	-5.5452	-15.0374	-10.95	-12.0283	-4.10845	-6.4598	-14.0148	-8.40555	-8.39535	-4.68232	12.0749	-6.13859	-5.84244	-6.98835	-8.49986	-8.40605	-5.90506	-5.15162	-14.8503	11.9978	-7.50455	-10.3392
F3-IncTg-,TGT,mean.ampl	-6.05683	-2.14426	-3.98937	-2.80435	-5.81326	-1.49838	-3.39295	-4.23277	-2.86491	-4.92593	-7.53221	-2.50473	-5.82748	-5.05573	-9.98571	-2.3932	-10.0049	-1.37394	-7.99288	-4.20516	-4.72757	-1.30791	-2.32454	-6.31672	-3.341	-3.47872	-0.82355	1.58382	-1.51706	-2.966	-4.02146	-5.39032	-4.93718	-1.92637	-3.17214	-7.64701	2.3615	-3.51626	-6.37297
F3-IncTg-,TGT,peak.latency	503	250	532	417	478	720	558	195	628	418	522	698	395	487	358	382	590	235	380	478	532	497	547	532	522	592	488	700	257	357	513	482	438	275	452	390	730	342	350
[C3-C4]-AllCon,CUE,max.ampl	-0.460983	-3.85856	1.00511	1.32832	1.43501	1.02066	-1.64412	1.34685	0.689264	1.25257	-1.26867	0.832302	3.09694	0.718047	1.12202	0.885193	1.82074	1.31529	-2.17702	-2.25643	1.11292	1.31855	1.18787	-0.949641	1.67075	1.40953	2.06329	-0.925676	1.47528	0.656028	0.959333	1.96486	0.802775	1.00689	1.13844	-2.06099	3.41106	2.34142	-2.63062
[C3-C4]-AllCon,CUE,mean.ampl	-0.0295948	-0.616667	0.204829	0.446872	0.901259	0.408133	-0.814972	0.340659	0.250937	0.291019	-0.0989368	0.00932962	1.49623	0.132034	0.25814	0.508785	0.586377	0.627786	-1.18259	-0.680098	0.535553	0.420707	0.46459	-0.330287	0.778632	0.977168	1.1466	-0.168501	0.779658	0.0930489	0.0902144	0.735215	0.258832	0.321026	0.50621	-1.18629	1.26026	0.584874	-0.947506
[C3-C4]-AllCon,CUE,peak.latency	-1447	-1388	-1353	-1395	-1363	-1382	-1305	-1378	-1438	-1397	-1407	-1503	-1370	-1453	-1433	-1387	-1403	-1352	-1377	-1330	-1340	-1460	-1295	-1343	-1353	-1517	-1347	-1442	-1428	-1398	-1343	-1287	-1315	-1460	-1335	-1377	-1495	-1395	-1303
[C3-C4]-AllCon,CVV,max.ampl	1.3126	2.79603	-0.886137	-1.09822	-0.818806	1.35303	1.41764	1.22279	-0.82881	1.55033	-2.46591	-1.15523	-1.20894	-1.02267	1.70122	0.494651	0.985086	-1.32597	2.07362	1.88664	1.16594	1.52251	-1.00837	1.17493	0.522843	-0.83937	-0.950253	1.53634	0.800408	-0.612429	1.1502	-1.34154	1.18876	0.504236	-1.00727	2.0615	-2.37833	-1.88626	2.16842
[C3-C4]-AllCon,CVV,mean.ampl	0.378947	0.59182	-0.169355	-0.0320659	-0.181147	0.111302	0.478379	0.359509	-0.218048	0.676954	-0.786493	-0.0293175	-0.302424	-0.0304231	0.929808	0.00904703	0.0594108	-0.461262	0.926351	0.711923	0.0595128	0.510883	-0.0523185	0.0569853	0.109262	-0.351415	-0.133321	0.713158	0.265331	-0.0535968	0.29248	-0.454277	0.281005	0.0634466	-0.055594	0.920571	-0.454601	-0.182485	0.753129
[C3-C4]-AllCon,CVV,peak.latency	-695	-447	-107	-648	-738	-47	-290	-550	-25	-352	-223	-560	-778	-45	-33	-30	-822	-405	-380	-717	-98	-215	-592	-707	-435	-775	-515	-757	-123	-430	-333	-733	-710	-655	-422	-380	-350	-817	-257
[C3-C4]-AllCon,TGT,max.ampl	0.951826	-4.75138	-2.46732	2.19969	2.84026	2.07242	-2.93167	-1.01828	0.858634	1.59204	-2.97175	1.88177	2.62709	0.840149	-2.35538	1.66268	0.760217	2.89647	-2.94903	-3.96061	1.73547	2.16852	3.18141	1.13116	2.29799	3.47867	3.60749	1.58755	2.1399	1.67888	2.42529	2.89649	2.03112	2.44441	1.58915	-2.93447	3.10852	1.83763	-3.38305
[C3-C4]-AllCon,TGT,mean.ampl	0.0660822	-1.59739	-0.165477	1.01259	1.49463	1.5196	-2.03353	-0.0815376	0.101353	0.175158	-0.511044	0.314999	1.76935	0.101798	-0.754355	1.07333	0.0547171	1.71737	-0.742049	-1.9368	0.566507	0.128992	1.95068	0.291496	1.24775	2.46155	1.60407	0.368324	1.27783	0.744657	0.694293	1.40927	0.590511	0.384641	0.96499	-0.780681	1.3667	0.350085	-1.38724
[C3-C4]-AllCon,TGT,peak.latency	188	195	72	172	175	70	140	87	113	165	160	80	230	175	243	210	107	232	53	208	170	107	247	233	208	273	237	255	133	223	178	265	180	118	248	58	120	227	178
[C3-C4]-NoCue-,CVV,max.ampl	2.1771	4.56052	-1.33465	1.52697	0.983938	1.4741	1.99693	-1.36749	-1.15149	2.23659	-5.78601	1.62561	-2.42127	2.43452	1.8355	-0.689706	-1.8621	-1.77215	2.77778	1.81708	1.79737	2.08963	-1.89321	-1.53537	0.692674	-1.08357	-1.90764	1.40907	1.32215	1.08384	1.61737	-1.69763	-1.57458	-1.01094	-1.92087	3.36946	-3.82673	-2.47676	2.37312
[C3-C4]-NoCue-,CVV,mean.ampl	0.245034	0.543278	-0.0692757	0.150334	0.0317455	0.0714452	0.522821	-0.0612807	-0.274753	0.537165	-2.79385	0.118079	-0.274463	0.16508	0.58226	-0.133122	-0.637225	-0.443628	0.633679	0.267407	0.37537	0.578748	-0.117222	-0.222733	0.0264959	-0.277101	-0.0882299	0.185173	0.258348	0.00299887	0.100437	-0.478433	-0.225885	-0.0988541	-0.369995	0.901745	-0.366652	-0.087293	0.382215
[C3-C4]-NoCue-,CVV,peak.latency	-702	-237	-662	-62	-57	-803	-285	-347	-137	-52	-250	-417	-502	-787	-235	-563	-327	-275	-785	-717	-108	-82	-620	-568	-257	-235	-142	-832	-12	-803	-17	-632	-605	-103	-443	-825	-80	-207	-257
[C3-C4]-NoCue-,TGT,max.ampl	-1.53079	-5.44109	-2.51107	2.05347	3.19062	2.20739	-3.3748	3.22191	1.02703	-2.30621	1.82869	2.47883	3.95203	1.45104	-2.21814	1.80126	-1.92786	3.06221	-3.72891	-4.27464	1.00488	-3.32268	3.06111	1.45994	2.20969	4.48443	3.7332	1.95659	2.4203	2.07746	2.37575	3.25379	2.6514	2.78146	2.12727	-3.98296	4.18723	2.89848	-3.51961
[C3-C4]-NoCue-,TGT,mean.ampl	-0.1371	-1.61841	-0.622424	0.884589	1.57334	1.03957	-2.04782	0.441724	0.0548592	-0.544143	0.273392	0.684588	2.16823	0.23442	-0.846685	1.30124	-0.485537	1.52858	-1.08185	-1.48918	0.0388534	-0.146718	1.76297	0.538724	0.988715	2.69039	1.45543	0.576369	1.53447	0.711754	0.844859	1.56013	0.954114	0.717639	1.27163	-1.50143	1.79514	0.379077	-1.2664
[C3-C4]-NoCue-,TGT,peak.latency	288	200	62	195	185	252	207	295	113	293	240	75	180	125	260	205	50	240	63	213	280	260	253	223	200	273	237	177	148	285	177	268	180	118	198	92	115	253	213
[C3-C4]-NtCue-,CUE,max.ampl	-0.863406	-4.19109	-2.15968	1.90714	1.90362	2.62357	-3.08678	1.60391	1.16737	2.79459	2.76058	1.48486	4.50983	-1.61437	1.45611	1.12493	3.25028	1.79558	-3.01716	-3.73542	1.7261	1.61073	1.86707	-1.90569	2.24687	2.44824	2.28185	-1.85813	1.87522	-0.497608	-0.981937	2.386	-1.11643	1.72165	1.50708	-3.72904	4.45636	-2.9499	-2.79756
[C3-C4]-NtCue-,CUE,mean.ampl	-0.0581498	-0.284575	-0.247988	0.286538	1.0627	0.919066	-1.30941	0.160589	0.425762	0.92884	0.727149	0.0914737	1.58415	-0.267542	0.298753	0.629034	0.545284	0.41647	-1.08225	-1.14637	0.537045	0.49831	1.16417	-0.83347	1.02254	1.15818	0.566791	-0.155258	0.827183	-0.0886245	-0.095593	0.478114	-0.391611	0.261437	0.360301	-1.75809	1.36712	-0.061269	-0.894527
[C3-C4]-NtCue-,CUE,peak.latency	-1510	-1372	-1402	-1522	-1400	-1363	-1305	-1400	-1355	-1418	-1308	-1498	-1387	-1433	-1455	-1383	-1403	-1308	-1488	-1290	-1330	-1405	-1440	-1405	-1358	-1385	-1317	-1280	-1362	-1378	-1433	-1287	-1522	-1455	-1308	-1340	-1485	-1457	-1308
[C3-C4]-NtCue-,CVV,max.ampl	1.75641	3.55308	-2.26431	-1.82542	-0.816761	1.37559	1.4564	1.94886	-1.19205	2.15538	3.31467	-2.82542	-1.792	-1.5263	2.58424	0.852707	2.38545	-1.17973	3.556	2.60189	1.3598	2.05184	1.68093	1.77135	0.983644	-2.1343	-1.30551	2.24713	1.77144	0.934124	1.40543	-1.64583	1.97062	0.783797	1.64941	2.96974	-2.94125	3.19008	2.64803
[C3-C4]-NtCue-,CVV,mean.ampl	0.344883	0.824503	-0.159707	-0.333531	-0.184739	0.235893	0.532267	0.498611	-0.251707	0.400477	0.638148	-0.346942	-0.0453982	-0.294628	0.948191	0.110412	0.767841	-0.216514	1.03139	1.00284	0.0808578	0.394779	0.0727231	0.0835183	0.10929	-0.386498	-0.118947	0.864601	0.4751	0.093868	0.427875	-0.39717	0.628494	0.0769541	0.0432773	0.961938	-0.359592	0.158444	0.770908
[C3-C4]-NtCue-,CVV,peak.latency	-728	-613	-102	-642	-708	-297	-327	-728	-30	-668	-258	-413	-778	-17	-60	-27	-720	-298	-393	-283	-163	-245	-475	-780	-380	-70	-142	-33	-188	-415	-210	-88	-687	-717	-785	-353	-233	-498	-385
[C3-C4]-NtCue-,TGT,max.ampl	1.83553	-5.37609	1.79834	2.92526	2.98757	2.32264	-3.03017	-1.51173	1.11508	1.96241	-6.42683	3.18863	3.3695	1.08501	-2.93591	1.84377	-1.54501	3.34705	-4.67772	-3.63944	2.02098	1.63242	3.81107	-0.885039	2.65243	3.28718	3.69269	1.85134	2.49226	1.42993	1.89095	2.82508	1.62879	2.52583	2.02329	-2.61989	3.15293	-1.89807	-4.61948
[C3-C4]-NtCue-,TGT,mean.ampl	0.296235	-1.82196	0.308812	1.37906	1.61961	1.31912	-2.02923	-0.0871719	0.278541	0.390943	-2.16825	0.664338	1.87888	0.00737187	-0.67815	1.08516	-0.439702	2.03808	-1.0732	-1.93312	0.561232	0.403042	2.15255	-0.00946812	1.5803	2.2032	1.25211	0.298269	1.0748	0.66379	0.524439	1.20856	0.472191	0.393405	0.972902	-0.665187	1.09888	-0.132013	-1.54009
[C3-C4]-NtCue-,TGT,peak.latency	208	195	240	172	175	70	173	80	118	172	162	112	235	292	237	207	230	237	53	198	175	100	260	68	253	273	233	255	133	202	178	265	178	117	253	195	145	150	172
[C3-C4]-SpCue-,CUE,max.ampl	1.3508	-5.20031	2.27513	1.87291	1.97538	-1.00524	-2.0658	2.019	1.02672	1.2244	-6.11369	1.54448	5.56686	2.54778	-1.40723	1.12735	2.35788	2.11545	-3.02778	-2.70973	2.66366	1.83544	0.813033	-1.60321	2.13996	2.63154	4.21084	-1.99359	2.41486	1.47131	1.9847	2.78503	1.92054	1.57489	1.65201	-3.82735	5.34316	4.10598	-3.642
[C3-C4]-SpCue-,CUE,mean.ampl	0.312669	-1.18682	0.772274	0.440854	1.22672	-0.178721	-1.20889	0.451417	0.25771	0.143811	-4.34458	0.163606	3.03794	1.294	-0.191776	0.488886	1.05382	0.928156	-1.25048	-0.723231	1.41718	0.605185	0.302751	-0.293319	1.18481	1.1153	2.08978	-0.55238	1.04262	0.450793	0.40341	1.31559	0.728449	0.604526	0.643061	-2.15414	2.56123	0.899829	-1.04731
[C3-C4]-SpCue-,CUE,peak.latency	-1295	-1388	-1285	-1335	-1470	-1353	-1443	-1390	-1445	-1502	-1307	-1487	-1360	-1417	-1282	-1325	-1407	-1340	-1353	-1313	-1352	-1493	-1287	-1310	-1373	-1528	-1308	-1408	-1437	-1355	-1362	-1303	-1330	-1472	-1392	-1358	-1452	-1428	-1315
[C3-C4]-SpCue-,CVV,max.ampl	2.30628	3.29973	-1.75723	1.40106	-1.39082	2.76806	1.83261	1.56467	-1.07487	2.51716	-4.33486	1.92453	-2.15469	1.72163	2.41111	0.646336	1.52466	-2.57759	2.87624	2.52684	-1.76607	1.88239	-1.38063	2.01467	1.01227	-1.354	-1.39536	2.65648	0.938932	-1.48187	2.21311	-2.36207	1.53613	0.928404	1.42493	3.16549	-4.89981	-3.3237	3.89261
[C3-C4]-SpCue-,CVV,mean.ampl	0.54687	0.406921	-0.279083	0.0844546	-0.390367	0.0275008	0.380134	0.64122	-0.12808	1.09322	-0.19828	0.141712	-0.588321	0.0383395	1.25859	0.0499282	0.0470457	-0.723643	1.11686	0.865526	-0.27952	0.559122	-0.112456	0.310171	0.19165	-0.390646	-0.192787	1.08977	0.0624647	-0.257781	0.349044	-0.487248	0.440609	0.211799	0.160284	0.89803	-0.638096	-0.618605	1.11175
[C3-C4]-SpCue-,CVV,peak.latency	-500	-447	-500	-557	-602	-68	-847	-550	-252	-485	-218	-715	-773	-447	-515	-255	-517	-410	-647	-805	-572	-632	-783	-440	-173	-520	-50	-625	-25	-42	-328	-772	-327	-583	-13	-735	-355	-803	-635
[C3-C4]-SpCue-,TGT,max.ampl	0.889535	-4.51258	-2.61541	1.91807	2.68765	3.31995	-3.22081	-1.77268	-0.744453	3.11737	3.29088	-2.139	2.43358	1.184	-2.56696	1.58355	2.92064	2.64193	-1.84772	-4.83523	2.83974	2.19299	3.15938	1.63381	2.47246	3.86693	3.99881	1.47257	2.0238	2.34973	3.30054	3.00044	2.10832	2.38751	2.07204	-3.86746	5.13082	3.13211	-3.3042
[C3-C4]-SpCue-,TGT,mean.ampl	0.0390815	-1.35214	-0.18282	0.774257	1.291	2.20051	-2.02341	-0.599369	-0.0292299	0.678673	0.370032	-0.406139	1.26316	0.0636015	-0.73821	0.833204	1.08887	1.58543	-0.0619343	-2.3881	1.10757	0.130652	1.93653	0.345231	1.17418	2.49105	2.10467	0.229646	1.22276	0.85805	0.71358	1.45911	0.345133	0.0432931	0.650369	-0.175473	1.21352	0.803191	-1.35762
[C3-C4]-SpCue-,TGT,peak.latency	202	190	72	165	163	82	133	108	47	155	90	160	73	118	235	210	222	98	47	203	173	107	235	233	210	150	243	233	48	200	183	247	173	115	47	63	132	198	228
[C3-C4]-ConTg-,TGT,max.ampl	1.21239	-5.24811	-2.42864	2.20183	3.25272	2.59956	-3.24372	-1.29778	-1.10999	1.61105	-2.96982	2.43772	3.0902	1.3202	-2.27052	1.76555	-1.63159	2.89354	-3.20416	-4.32867	2.074	1.99719	2.82467	1.09421	2.49218	2.73791	3.97007	1.69081	2.16201	2.10274	2.82305	2.69525	2.21144	2.75527	2.00087	-2.83004	4.02851	2.27887	-3.90993
[C3-C4]-ConTg-,TGT,mean.ampl	0.017638	-1.30254	-0.0919821	0.940283	1.63048	1.81851	-2.40367	-0.237703	-0.187936	0.343863	-0.086645	0.208504	1.77069	0.428365	-0.648287	1.23599	-0.319471	1.56991	-0.46286	-2.11231	0.484294	0.237939	1.83477	0.104677	1.35314	1.99186	2.05065	0.255387	1.12665	0.836209	0.619225	1.62947	0.524555	0.616097	1.04545	-0.737866	1.22714	0.145712	-1.31982
[C3-C4]-ConTg-,TGT,peak.latency	48	195	73	177	178	243	133	125	50	165	160	80	230	182	235	210	277	232	53	208	170	107	225	243	210	252	243	267	145	190	183	242	180	117	198	60	110	227	213
[C3-C4]-IncTg-,TGT,max.ampl	1.26059	-4.68287	-2.53933	2.30778	2.56325	2.31212	-2.83861	1.35697	1.31244	1.7843	-2.9737	1.84041	2.5883	-1.23075	-2.54519	1.5742	1.14439	2.89941	-3.02764	-3.86416	1.53121	2.33985	3.87097	1.3585	2.17609	4.27916	3.31174	1.60295	2.3183	1.71316	2.34522	3.32793	1.91058	2.23673	1.47587	-3.31696	3.56357	2.00242	-3.65099
[C3-C4]-IncTg-,TGT,mean.ampl	0.11451	-1.89535	-0.238972	1.08489	1.35925	1.22083	-1.66324	0.0747107	0.390594	0.00645261	-0.93153	0.421414	1.76788	-0.224769	-0.860901	0.910677	0.42877	1.86482	-1.0212	-1.7613	0.649809	0.0200447	2.0666	0.478314	1.14232	2.93123	1.1575	0.481278	1.42959	0.652529	0.769361	1.18906	0.655887	0.153003	0.884534	-0.823499	1.51747	0.554458	-1.45396
[C3-C4]-IncTg-,TGT,peak.latency	202	183	65	167	180	65	197	295	113	160	160	102	185	217	243	202	218	232	52	198	142	107	250	233	205	262	237	237	133	193	162	265	175	118	183	58	107	233	165
P3-AllCon,CUE,max.ampl	5.12331	5.11802	4.44607	3.99379	5.77514	2.98639	-1.37992	3.49774	2.41257	4.34587	4.75929	3.10355	4.99458	3.37432	2.80886	2.22931	5.71163	-2.64726	2.92768	2.68075	4.54517	2.00045	2.2898	4.95758	2.78839	6.60838	4.3779	1.55285	1.52118	1.23612	2.67064	8.30134	4.75609	2.4823	3.22333	2.86915	5.66782	6.84846	2.38777
P3-AllCon,CUE,mean.ampl	1.61022	1.93498	2.15257	2.3664	2.22287	2.02696	-0.0327108	1.8598	1.45678	1.60507	2.67782	1.51968	1.6646	1.39371	1.68517	1.15089	1.99051	-0.600804	0.737298	0.055547	2.28067	0.782219	0.7585	0.98226	0.747365	3.4157	1.79526	0.350184	0.175766	0.386371	1.22905	6.09317	2.44955	0.482063	1.81651	0.690063	1.81915	2.5247	0.861455
P3-AllCon,CUE,peak.latency	-1357	-1263	-1323	-1257	-1348	-1335	-1290	-1355	-1087	-1333	-1337	-1335	-1367	-1097	-1068	-1248	-1393	-1395	-1202	-1358	-1315	-1193	-1295	-1353	-1310	-1345	-1360	-1007	-1088	-1128	-1338	-1280	-1170	-1297	-1072	-1195	-1378	-1327	-1153
P3-AllCon,CVV,max.ampl	-4.15613	-3.7146	-2.47438	-4.60163	-1.9839	-3.33904	-3.7079	-1.63759	-2.31557	-3.40245	-2.61282	-2.04205	-3.0957	-3.75017	1.53882	-1.2457	-2.38261	1.24119	-2.47252	2.45314	-2.95374	-1.441	-2.32303	-2.30675	-1.46227	-4.80478	-3.0574	-1.5681	-0.796913	-1.48497	-2.38297	-4.52117	-2.52434	-0.992287	-2.55423	-2.11034	-4.48797	-4.17341	-1.77733
P3-AllCon,CVV,mean.ampl	-2.12084	-1.28569	-1.4336	-2.60313	-0.568662	-1.60716	-1.3524	-0.363535	-0.868212	-0.699246	-0.665302	-0.832885	-1.52711	-0.706272	0.308506	-0.200496	-1.3557	0.000694647	-0.323108	0.147259	-1.68203	-0.0519654	-0.800398	-1.1623	-0.705951	-2.22424	-1.76503	-0.182173	-0.0400492	-0.545882	-0.410736	-2.68866	-0.617184	-0.280363	-0.220157	-0.262527	-1.44425	-1.59323	-0.25588
P3-AllCon,CVV,peak.latency	-797	-488	-377	-303	-400	-532	-135	-458	-397	-625	-240	-480	-175	-10	-892	-345	-840	-215	-10	-663	-182	-357	-693	-307	-513	-697	-347	-260	-517	-127	-263	-372	-367	-493	-435	-10	-383	-442	-285
P3-AllCon,TGT,max.ampl	10.8147	9.46657	11.0433	7.71159	10.8196	13.164	9.44598	8.08407	6.24103	6.16211	10.4836	6.43606	10.5944	9.42515	5.18276	11.106	9.62165	5.2734	9.69737	-7.43021	8.80278	-5.77054	9.04484	11.5178	7.73979	13.8508	11.9335	3.80766	7.84912	4.93442	7.04017	17.9132	10.8331	5.77521	6.17203	9.38134	10.5438	10.2968	4.14347
P3-AllCon,TGT,mean.ampl	5.86491	4.13977	6.8704	4.68676	4.67035	9.4608	5.29308	4.90518	3.57585	2.68872	5.09939	3.57979	5.82876	4.27226	3.43538	6.44038	5.2206	1.33145	5.18808	-0.930126	5.56141	-2.7585	4.22915	6.31428	4.92382	7.98031	8.28197	2.09396	3.67473	3.49111	4.64111	13.0523	6.65243	2.71632	4.02289	5.11938	6.10389	4.81803	1.85077
P3-AllCon,TGT,peak.latency	183	337	210	305	222	453	352	340	362	267	242	358	225	347	525	363	345	248	357	567	330	465	237	247	362	328	323	365	342	428	523	392	373	270	257	367	210	317	290
P3-NoCue-,CVV,max.ampl	-3.99685	-6.15162	-3.46413	-6.82947	-1.69102	-4.1856	-4.43441	-2.9855	-3.03922	-5.48187	2.79336	-2.37219	-4.24332	-3.94371	2.62633	-1.88394	-4.41991	2.03971	2.4893	3.68236	-4.18655	3.18612	-2.57038	-2.65045	-1.97465	-4.30711	-4.86713	2.49419	-1.53849	-2.15288	-2.33225	-4.35446	-4.09651	-1.58734	-2.34885	3.48465	-4.74235	-5.63808	-4.332
P3-NoCue-,CVV,mean.ampl	-1.34204	-0.719587	-0.9972	-4.44395	-0.108873	-1.18743	-1.41851	-0.126521	-0.757262	-0.924008	0.0720621	-0.602823	-1.15835	-0.70414	0.450113	-0.223525	-1.51194	0.0224967	0.0241767	0.199058	-0.510951	0.272751	-0.489993	-0.839084	-0.645848	-1.07071	-1.29209	0.0292526	-0.107057	-0.453808	-0.123369	-2.12151	-0.202596	-0.0721061	-0.106314	0.0484701	-1.16205	-0.620341	-0.338358
P3-NoCue-,CVV,peak.latency	-532	-500	-163	-420	-648	-207	-97	-452	-233	-603	-870	-275	-67	-305	-863	-297	-12	-825	-973	-875	-183	-415	-643	-110	-42	-690	-350	-880	-975	-127	-725	-555	-477	-15	-247	-288	-287	-498	-285
P3-NoCue-,TGT,max.ampl	9.57526	11.4564	11.1734	8.8471	11.7826	15.1701	9.85375	9.00584	6.323	8.65082	12.7923	6.69341	11.5484	10.4803	6.35144	11.7217	10.3053	4.70421	10.3039	-7.50553	8.42489	-6.66276	8.24472	11.212	7.5177	15.6613	12.9963	4.29414	8.46379	5.96753	7.46853	17.1907	12.5885	7.0249	7.00582	11.2453	11.0915	11.2263	6.10989
P3-NoCue-,TGT,mean.ampl	5.44219	5.01043	7.46226	6.39722	5.51272	10.1813	5.37944	5.48804	4.11207	3.98607	8.08421	4.23361	6.72485	4.97577	3.95277	7.06194	5.6185	1.39597	5.07553	-0.0533676	5.09156	-3.75188	3.98261	6.65103	5.07201	8.20702	8.9224	2.4766	3.58772	4.2127	4.26277	12.5995	7.36523	3.2965	4.77721	5.18517	5.76593	4.95855	2.42811
P3-NoCue-,TGT,peak.latency	183	342	207	283	223	395	378	362	358	405	345	367	225	363	530	368	347	248	355	567	542	465	248	243	378	325	320	348	345	430	517	375	377	387	302	368	503	333	247
P3-NtCue-,CUE,max.ampl	7.51247	8.92804	6.90581	4.20742	7.9076	4.21811	-2.3285	6.80684	4.52905	8.82489	3.84892	3.2337	7.78295	7.24817	3.90346	2.10491	9.81018	-3.04019	-3.20377	-6.24242	8.21725	3.07893	2.63196	7.28355	4.60956	11.0689	8.23452	1.90123	2.31585	-3.13549	4.06902	9.70561	6.3101	4.33096	4.56108	5.47608	8.11571	10.5664	4.65544
P3-NtCue-,CUE,mean.ampl	1.84362	2.53583	2.35973	0.822301	2.97176	2.04211	-0.21649	2.88366	1.88128	2.63524	0.516032	1.28886	1.94817	2.03806	2.17002	0.718512	1.98346	-4.29618e-06	-0.00333299	-0.0944485	3.28888	1.43889	0.677861	1.46651	1.39519	4.93039	2.47467	0.291575	0.400739	-0.200279	1.47569	7.06052	2.54252	1.16469	2.40349	0.599919	1.40953	4.0595	1.29339
P3-NtCue-,CUE,peak.latency	-1350	-1363	-1318	-1168	-1342	-1318	-1280	-1355	-1355	-1337	-1325	-1345	-1367	-1097	-1140	-1237	-1398	-1395	-1408	-1432	-1318	-1393	-1295	-1355	-1317	-1330	-1367	-1357	-1342	-1425	-1320	-1317	-1110	-1302	-1143	-1198	-1367	-1220	-1158
P3-NtCue-,CVV,max.ampl	-7.46959	-6.53416	-3.9681	-5.95837	-3.243	-4.18766	-3.58705	-2.44869	-3.89234	-3.94294	-5.76677	-3.59291	-4.69132	-5.08117	-2.77789	-1.59592	-4.08072	-2.69448	-3.8311	3.6838	-3.97325	-2.72368	-2.77375	-4.08681	-2.33957	-7.45537	-4.05899	-1.81067	-2.62386	-1.64074	-3.34836	-5.77479	-3.692	-1.88193	-2.94257	-4.96009	-5.30465	-6.42962	-3.02326
P3-NtCue-,CVV,mean.ampl	-2.43581	-1.3457	-1.7804	-1.28146	-0.859681	-1.80488	-1.25882	-0.642225	-1.03006	-0.472978	-1.25286	-1.5909	-1.52027	-1.06452	-0.0529646	-0.0149893	-1.15424	-0.372515	-0.112981	0.336857	-2.06553	-0.287004	-0.841452	-1.58848	-0.968814	-2.77068	-1.75598	-0.446001	-0.413975	-0.578006	-0.48742	-2.62126	-0.893889	-0.563459	-0.362059	-0.749536	-1.47573	-2.42299	-0.358665
P3-NtCue-,CVV,peak.latency	-855	-888	-793	-765	-387	-327	-140	-920	-413	-405	-400	-327	-970	-17	-488	-478	-963	-488	-758	-818	-932	-798	-618	-285	-437	-898	-947	-265	-922	-45	-157	-270	-430	-493	-458	-912	-395	-240	-750
P3-NtCue-,TGT,max.ampl	12.8592	9.00991	13.2468	6.36347	11.0553	13.2768	9.04503	8.76735	6.44523	6.94968	11.8878	9.22303	9.95546	10.6526	4.99769	11.5549	9.82307	5.96313	10.1367	-7.64181	9.21058	-4.78192	8.99672	12.3835	8.84688	13.2499	11.9361	5.05214	8.43213	4.98404	8.1013	18.588	12.5011	5.34643	6.54312	10.9484	11.5006	11.6545	4.29068
P3-NtCue-,TGT,mean.ampl	6.57688	3.82201	7.01682	2.29648	4.77728	9.70131	4.74769	4.97612	3.48051	2.48718	4.87312	4.95191	5.08388	5.01811	3.55584	5.76472	4.78796	2.7416	5.23085	-1.1899	5.57502	-1.75982	4.79342	6.10823	5.54615	8.17934	7.94395	2.60352	4.49074	3.27059	4.73112	13.1851	7.06572	2.81422	3.40346	6.41125	6.1497	4.53892	1.27478
P3-NtCue-,TGT,peak.latency	193	220	220	305	208	353	353	333	362	398	385	358	225	342	548	363	345	257	318	567	335	568	245	252	350	278	328	372	342	517	518	415	305	270	262	363	488	323	290
P3-SpCue-,CUE,max.ampl	6.3585	7.28099	6.47154	5.78994	7.92401	5.05192	2.19881	5.33539	4.5819	4.77063	11.5401	4.91424	9.78769	4.1373	3.49318	4.1756	6.58798	-5.44615	4.88601	4.13792	8.10809	3.15128	3.54047	6.68352	2.8335	11.4214	5.34406	3.12039	4.35087	2.66951	4.62188	9.72868	7.80415	3.54251	5.79219	4.43169	8.8237	8.39045	3.68024
P3-SpCue-,CUE,mean.ampl	3.55145	3.73869	3.52402	3.46764	2.95736	3.11231	0.14557	2.48677	1.84973	1.49877	5.78433	2.33027	3.28363	1.34606	1.80469	2.02465	2.46385	-1.71153	1.53588	0.807193	4.50444	1.25308	1.7755	0.613919	0.183448	5.402	2.8392	0.98406	0.0980884	0.948454	2.0856	6.62205	4.154	0.963335	2.21565	1.8861	3.15232	2.97895	0.814607
P3-SpCue-,CUE,peak.latency	-1365	-1218	-1333	-1073	-1340	-1195	-1365	-1213	-1025	-1317	-1182	-1330	-1363	-1313	-1180	-1253	-1388	-1408	-1167	-1130	-1243	-1182	-1287	-1393	-1332	-1233	-1277	-1008	-1062	-1167	-1338	-1297	-1177	-1282	-1043	-1235	-1378	-1335	-1348
P3-SpCue-,CVV,max.ampl	-6.99505	-5.06922	-3.15415	-4.82968	-2.6308	-4.46339	-3.64101	-2.09016	-2.66494	-4.68325	-4.27894	-1.92652	-3.80235	-2.62801	2.33797	-2.29676	-3.36901	3.33701	-3.86986	-3.94816	-4.76265	-3.15281	-3.00452	-3.58518	-2.3828	-5.88107	-4.86559	-2.58141	2.59928	-2.19651	-3.35278	-7.24565	-4.26969	-1.43576	-3.8574	-3.70335	-8.73704	-6.61251	-2.40341
P3-SpCue-,CVV,mean.ampl	-2.58569	-1.78294	-1.5232	-2.0687	-0.737431	-1.82917	-1.37984	-0.321859	-0.815481	-0.700753	-0.813586	-0.304772	-1.90202	-0.350156	0.525502	-0.362978	-1.40093	0.352102	-0.889193	-0.0941401	-2.47132	-0.141643	-1.06975	-1.05933	-0.503192	-2.83134	-2.24703	-0.130163	0.40058	-0.6058	-0.6211	-3.32326	-0.75529	-0.204855	-0.192107	-0.0861574	-1.67784	-1.73636	-0.0673089
P3-SpCue-,CVV,peak.latency	-793	-760	-522	-382	-618	-532	-128	-510	-470	-642	-678	-538	-137	-260	-203	-488	-873	-223	-623	-455	-832	-373	-502	-902	-873	-525	-238	-245	-945	-208	-153	-350	-262	-795	-435	-10	-350	-832	-118
P3-SpCue-,TGT,max.ampl	10.4991	10.1205	9.62872	8.18807	10.3007	12.3925	9.94544	7.24516	6.2902	6.53723	10.722	3.98527	10.8294	9.32027	5.93455	11.0271	9.27734	-5.11105	10.2215	-7.19923	10.0132	-6.72319	10.4796	11.7001	7.33655	13.754	12.6676	2.74604	6.88064	5.70893	7.57225	18.6632	9.33619	6.41364	6.08193	7.16392	12.5898	11.8989	4.11646
P3-SpCue-,TGT,mean.ampl	5.57566	3.60046	6.13351	5.39332	3.72066	8.49977	5.75211	4.25077	3.13496	1.59291	2.34542	1.5537	5.67801	2.8229	2.79825	6.49444	5.25533	-0.143218	5.2618	-1.54711	6.01959	-2.76379	3.91142	6.18359	4.15321	7.55458	7.97955	1.20176	2.94734	2.99025	4.92943	13.3724	5.52634	2.03846	3.88803	3.76172	6.40455	4.95664	1.84044
P3-SpCue-,TGT,peak.latency	182	153	203	305	223	355	345	338	367	267	257	358	213	232	475	340	333	152	358	568	343	455	230	252	362	345	223	420	350	328	428	368	240	263	362	355	215	227	283
P3-ConTg-,TGT,max.ampl	10.3115	9.34783	10.7593	9.35095	11.6199	14.0054	9.79567	8.19252	7.12787	7.09762	12.4637	6.08876	10.3605	9.19553	6.13455	11.0136	10.1037	4.93476	10.4522	-7.72782	9.59546	-6.63258	9.02943	12.3143	8.06249	12.7539	13.355	3.56367	8.49607	4.75897	7.46676	18.1635	10.9602	5.54016	6.30573	11.4057	11.5898	9.88715	4.99606
P3-ConTg-,TGT,mean.ampl	5.43153	3.70626	6.75843	6.10343	4.72118	9.80018	5.54932	4.94916	3.93413	2.28676	5.60248	3.13835	5.74712	4.37467	3.76726	6.02464	4.86743	1.31537	5.40478	-1.02087	6.52011	-3.2182	3.75904	6.71443	5.0518	6.89769	8.92693	1.97184	3.81777	3.14165	4.85629	13.2667	6.42309	2.45687	4.30404	5.58838	5.68097	4.35312	1.88034
P3-ConTg-,TGT,peak.latency	183	220	207	305	217	355	345	305	362	267	368	358	225	342	525	340	340	248	360	567	347	443	237	252	383	340	323	303	342	395	467	392	380	387	250	363	210	217	278
P3-IncTg-,TGT,max.ampl	11.6669	10.8539	11.4848	6.08931	10.1181	13.0131	9.19698	8.77708	5.39909	6.16533	9.46042	6.96404	10.8283	9.78863	4.92893	11.6978	9.30572	5.74334	9.17331	-7.16198	8.56405	-5.36226	9.34193	10.7892	7.53306	15.2798	10.5684	5.26323	7.30971	5.68439	7.57814	17.9418	10.818	6.26547	6.31668	7.62039	12.1687	10.8945	4.77238
P3-IncTg-,TGT,mean.ampl	6.29829	4.57784	6.98242	3.28486	4.62005	9.12141	5.03684	4.8612	3.21756	3.09068	4.60435	4.02116	5.91057	4.16985	3.1027	6.85615	5.57377	1.34753	4.97141	-0.83938	4.60121	-2.2988	4.69926	5.91414	4.79571	9.06294	7.63701	2.21608	3.531	3.84106	4.42592	12.8379	6.88177	2.97569	3.74174	4.65038	6.56249	5.28295	1.82151
P3-IncTg-,TGT,peak.latency	193	342	215	305	228	458	353	345	367	503	263	352	225	358	337	380	347	245	357	568	325	493	245	247	357	317	317	393	352	438	523	353	368	280	268	327	513	317	247
O1-AllCon,CUE,max.ampl	7.59469	5.31863	4.69384	3.04057	5.45539	4.60353	-3.9468	6.74018	10.6767	8.00067	6.95439	6.81302	6.57497	7.32372	5.45599	3.90478	9.97551	-6.17258	4.17109	-4.86122	8.20756	3.62433	3.81941	7.5667	3.66802	12.5483	5.88563	3.89686	-8.37884	1.78489	5.56493	8.38517	4.53258	3.5247	3.90565	3.8262	12.06	6.47667	5.11223
O1-AllCon,CUE,mean.ampl	2.67141	1.58622	1.25329	0.478555	1.74786	2.78767	-0.586863	4.76475	6.3432	2.48362	4.77035	3.17537	2.66651	3.84281	2.43506	1.86581	5.22141	-2.10886	0.94684	-0.141972	3.95559	0.354896	1.04542	2.07433	0.559502	6.55606	2.25069	1.49777	-3.63965	0.185744	2.80473	5.93197	2.59082	0.634404	0.346662	0.890499	2.17417	1.11527	1.40646
O1-AllCon,CUE,peak.latency	-1358	-1297	-1318	-1405	-1430	-1318	-1290	-1072	-1378	-1328	-1337	-1330	-1367	-1302	-1342	-1232	-1393	-1388	-1337	-1267	-1310	-1293	-1292	-1398	-1458	-1322	-1347	-1118	-1282	-1122	-1138	-1293	-1245	-1297	-1072	-1325	-1377	-1300	-1337
O1-AllCon,CVV,max.ampl	-6.18006	-6.19929	-3.8783	-3.40543	5.25321	-4.13481	-4.21387	-5.11865	-7.80935	-5.5806	3.98405	-4.74098	-4.86354	-4.61653	2.84751	-1.62	-5.89347	2.96726	5.2847	-4.22377	-4.82203	-4.33544	-3.3429	-3.54615	-3.19378	-8.46004	-4.27736	-4.32036	3.54306	-1.62172	-4.87397	-5.41427	3.72749	-1.84172	3.58192	4.98601	-8.22396	-6.71106	3.8556
O1-AllCon,CVV,mean.ampl	-0.808247	-1.93675	-1.53008	-1.21833	0.812695	-0.813979	-1.64408	-1.95193	-4.08423	-1.21673	0.291967	-2.50029	-2.28837	-1.81731	0.377851	-0.459572	-3.09722	0.264638	0.0592053	-0.431107	-2.60888	-1.41058	-0.760663	-1.39983	-0.181351	-3.58931	-2.29902	-1.49377	1.60662	-0.490696	-0.762293	-2.17375	0.550523	-0.481661	0.726619	0.129871	-3.13272	-1.45354	0.172506
O1-AllCon,CVV,peak.latency	-805	-483	-363	-303	-10	-542	-135	-458	-407	-542	-75	-185	-938	-683	-185	-868	-852	-223	-35	-938	-802	-957	-693	-307	-973	-882	-913	-548	-30	-213	-158	-372	-923	-510	-992	-35	-895	-992	-165
O1-AllCon,TGT,max.ampl	12.1934	19.0976	15.6934	12.224	11.8221	14.8106	12.5752	17.6909	20.1178	19.9439	18.4637	17.5367	17.88	13.7085	12.0924	14.1318	18.9907	-7.7387	9.52199	18.0843	21.8767	14.22	13.0945	19.9494	14.8713	24.9249	17.346	14.1167	-5.51613	5.98986	15.3543	22.5545	10.4327	9.2518	8.96699	9.31166	26.3159	13.4786	11.4932
O1-AllCon,TGT,mean.ampl	3.75993	10.7371	8.78434	6.7152	3.29851	9.45922	9.20356	12.6286	14.3619	10.8793	10.264	11.514	9.965	7.87306	7.23937	7.20644	14.19	-1.47119	2.83616	6.70236	11.1706	6.23525	6.48372	12.2352	6.98381	14.1948	11.3265	7.83583	-0.819718	4.02673	10.8768	16.2162	5.66532	4.95475	4.2573	2.77448	14.3055	4.61593	5.12485
O1-AllCon,TGT,peak.latency	178	370	162	283	145	243	368	378	228	145	347	358	185	225	220	330	333	502	158	213	262	190	217	252	178	255	193	277	272	390	168	318	277	287	342	163	202	317	147
O1-NoCue-,CVV,max.ampl	-6.12337	-10.4437	-6.04888	-4.77455	4.20367	-3.93044	-6.03335	-6.27132	-6.45202	-6.09692	5.027	-5.72135	-5.2159	-4.74566	2.90012	-2.72619	-7.02599	3.46776	6.23069	6.6294	-5.93216	-5.24402	4.15189	-4.44039	-3.11773	-5.79468	-6.53224	-5.60781	3.85928	-2.39606	-4.16329	-6.44249	4.34728	-2.30494	4.16333	6.09433	-9.05684	-11.9046	5.64414
O1-NoCue-,CVV,mean.ampl	-0.171236	-1.85039	-1.42827	-1.68109	0.845737	-0.356227	-2.23979	-0.0344026	-1.85346	-0.334174	1.99808	-1.52278	-1.60016	-1.43508	0.437991	-0.221737	-2.34024	0.0760553	0.454671	0.0471817	-1.10248	-1.38712	0.190895	-1.00193	-0.35115	-1.16192	-2.00908	-1.00494	0.757962	-0.430395	-0.128734	-1.6453	1.22814	-0.528433	0.570949	0.995398	-2.89181	-0.717925	0.0674383
O1-NoCue-,CVV,peak.latency	-868	-478	-168	-615	-33	-117	-135	-452	-345	-520	-1022	-168	-67	-305	-863	-247	-303	-453	-43	-953	-187	-812	-168	-310	-510	-945	-350	-310	-32	-533	-175	-597	-960	-15	-760	-48	-120	-492	-165
O1-NoCue-,TGT,max.ampl	12.1624	24.0008	17.4418	12.4245	13.4962	14.9372	15.2616	18.7556	19.862	20.7792	21.101	19.6638	19.2143	13.6796	12.6114	15.6136	21.2779	-7.09117	11.9211	19.6669	20.4512	14.1877	12.1682	19.7007	14.6298	25.4568	19.0288	15.2515	-9.52977	7.29171	15.9312	24.016	10.7546	10.972	10.5349	8.9206	24.6151	17.475	13.3428
O1-NoCue-,TGT,mean.ampl	3.87078	12.4211	9.41109	6.72151	4.88636	10.6594	9.40645	12.2885	14.0894	12.4737	11.9947	12.8559	10.8798	8.66187	8.60402	7.45281	15.8638	-0.522371	2.31139	7.94211	10.3351	6.02647	6.41915	13.855	8.30379	14.4616	12.6261	8.51728	-1.75426	4.9734	10.7091	15.9697	5.31968	6.57249	5.73981	2.13717	14.819	4.99068	5.60828
O1-NoCue-,TGT,peak.latency	170	375	162	283	150	252	523	368	215	145	357	347	180	213	225	333	347	502	152	213	262	185	237	243	187	258	317	282	250	368	162	270	278	355	352	148	210	340	253
O1-NtCue-,CUE,max.ampl	13.8593	11.5203	8.82961	-5.24069	8.43622	6.47644	-6.30289	14.0983	18.4654	20.669	6.88217	7.7376	11.7795	11.7043	5.81149	6.47121	17.6015	-6.29413	-4.54616	8.58613	15.8721	-3.47041	5.53095	13.1227	5.64664	21.4727	13.5944	6.26428	-8.67843	-4.20843	9.13392	12.3505	7.23927	6.52855	6.62617	6.60034	18.63	13.951	6.34315
O1-NtCue-,CUE,mean.ampl	4.55499	2.96335	1.56158	-0.511741	3.45481	2.27735	-1.1359	8.02946	10.707	6.10497	2.21171	2.4306	3.93965	6.72026	2.01056	3.35259	5.84737	-1.37883	-0.090508	0.621251	7.07283	-0.200251	1.28861	3.73807	1.72341	9.81873	3.76848	3.29604	-3.22438	-0.488502	3.61156	7.3276	3.72982	1.70661	0.990499	0.603541	3.34113	3.56706	1.11752
O1-NtCue-,CUE,peak.latency	-1350	-1363	-1330	-1453	-1398	-1318	-1447	-1322	-1367	-1325	-1325	-1330	-1367	-1330	-1318	-1210	-1398	-1405	-1410	-1352	-1315	-1068	-1292	-1398	-1335	-1318	-1347	-1162	-1272	-1435	-1370	-1335	-1102	-1302	-1132	-1368	-1360	-1153	-1337
O1-NtCue-,CVV,max.ampl	-8.89833	-8.34507	-5.68554	-4.2707	6.40896	-3.24056	-3.8865	-7.96698	-10.7152	-11.5884	-6.15072	-5.9799	-7.88968	-7.37291	-5.85871	-3.34297	-11.2061	5.06436	6.17129	-8.53809	-9.24424	-5.81482	-4.40195	-7.24779	-4.01109	-14.4679	-9.22476	-6.77841	4.70786	-2.00966	-7.20493	-7.39566	-4.35016	-3.92039	4.64103	-7.34941	-15.6689	-11.8065	5.69269
O1-NtCue-,CVV,mean.ampl	-1.58843	-1.8828	-1.72676	-0.606334	0.195114	-0.820567	-1.23845	-3.32665	-5.54011	-1.82028	-1.26726	-3.7634	-2.66954	-3.01969	-0.480276	-0.711933	-3.67955	0.0420627	0.143251	-1.26476	-3.71252	-1.66389	-1.40162	-2.14074	-0.569849	-4.70296	-2.58144	-2.06066	0.927095	-0.54219	-1.61287	-2.2602	-0.103817	-0.994478	0.477317	-0.580242	-4.38221	-2.1448	0.0364736
O1-NtCue-,CVV,peak.latency	-845	-755	-1022	-282	-10	-327	-357	-530	-408	-1000	-990	-605	-907	-795	-727	-868	-963	-92	-118	-933	-937	-937	-682	-940	-690	-892	-892	-713	-563	-842	-890	-408	-238	-493	-1003	-843	-647	-723	-53
O1-NtCue-,TGT,max.ampl	13.0381	18.1603	15.9486	12.7957	13.4361	14.8265	11.4675	17.8534	18.9338	16.2942	21.1097	21.1476	15.5224	15.3921	11.7738	13.0293	20.2021	-7.32669	11.4735	17.3666	23.4517	14.2549	13.5045	20.623	16.7016	25.8872	16.2894	15.1156	-8.33483	5.79982	15.5504	21.0967	10.9469	8.49425	8.36779	12.6634	29.8676	15.4659	12.04
O1-NtCue-,TGT,mean.ampl	4.31713	8.99826	8.30429	6.31695	3.38637	9.61345	7.84611	13.2893	14.2259	8.54288	11.6976	13.8147	9.05286	9.2801	7.55338	6.30137	14.3795	-0.823187	3.23253	6.57938	11.3425	5.47018	6.79129	11.1499	7.30857	13.5197	10.4029	8.64395	-0.701113	3.49397	10.6486	14.9736	6.29533	4.46594	3.21536	4.43345	15.8799	3.21743	4.60978
O1-NtCue-,TGT,peak.latency	183	355	165	293	145	243	353	300	328	242	352	358	190	325	235	338	328	505	255	210	262	337	232	262	180	257	323	317	245	457	168	303	298	232	335	165	202	313	147
O1-SpCue-,CUE,max.ampl	5.89836	8.61021	6.89998	4.14872	8.64436	6.9362	-6.70728	8.91837	12.013	8.68425	13.642	10.6826	10.7399	7.30893	7.04865	4.38895	12.072	-12.7564	5.42351	-6.7477	10.7129	-7.46964	8.01158	8.08448	-5.35662	19.7515	6.86092	6.51042	-15.5741	3.29733	8.03434	10.1666	6.35888	3.94801	-6.08899	6.79749	17.5893	10.7927	7.99039
O1-SpCue-,CUE,mean.ampl	2.48345	1.68717	1.18648	0.605463	1.41358	4.55994	-1.15304	5.22449	6.47632	0.320075	8.40534	5.74098	4.09001	2.42281	2.14532	1.54997	7.39976	-4.42014	1.76127	-0.269023	6.29754	-0.128288	2.61172	0.795215	-0.981949	10.4469	2.65614	2.17565	-7.25998	0.569085	3.49473	5.89288	3.15102	0.425537	-0.348027	2.34108	1.54755	0.240067	1.41761
O1-SpCue-,CUE,peak.latency	-1370	-1297	-1297	-1398	-1430	-1090	-1307	-1072	-1370	-1422	-1203	-1337	-1363	-1280	-1347	-1263	-1388	-1388	-1368	-1317	-1275	-1095	-1287	-1398	-1192	-1250	-1277	-1098	-1275	-1055	-1140	-1280	-1180	-1282	-1323	-1243	-1382	-1272	-1348
O1-SpCue-,CVV,max.ampl	-7.1469	-7.14011	-4.99426	-4.24565	6.89131	-6.89821	-5.04898	-5.42263	-8.14719	-10.3187	5.82605	-5.10508	-7.30562	-6.35567	5.71353	-2.53908	-9.79603	6.17874	-6.59866	-5.84735	-8.02363	-4.90412	-4.67714	-5.2282	5.31473	-10.6491	-4.87426	-7.70395	6.61724	-2.9939	-8.0225	-7.35948	6.18339	3.80348	7.8312	-5.29208	-10.1129	-12.2314	5.90312
O1-SpCue-,CVV,mean.ampl	-0.671124	-2.07571	-1.43521	-1.36654	1.39743	-1.26514	-1.45401	-2.49474	-4.86043	-1.49574	0.144436	-2.21471	-2.59514	-0.997171	1.17503	-0.444995	-3.2734	0.675795	-0.427973	-0.0757416	-3.03114	-1.18073	-1.07127	-1.05681	0.377094	-4.90304	-2.30653	-1.41793	3.13465	-0.499029	-0.546063	-2.61555	0.527311	0.078194	1.13299	-0.0250724	-2.05325	-1.49788	0.415262
O1-SpCue-,CVV,peak.latency	-793	-337	-363	-625	-13	-560	-973	-297	-403	-692	-178	-907	-990	-692	-203	-488	-855	-235	-713	-788	-585	-952	-670	-902	-78	-653	-398	-545	-945	-213	-70	-692	-1010	-10	-992	-623	-262	-987	-10
O1-SpCue-,TGT,max.ampl	12.0786	21.1706	15.3819	12.4508	11.1102	15.657	14.8703	17.0635	25.0818	27.4632	18.9784	14.8729	20.165	15.2961	12.7299	14.8786	19.3372	-10.1702	9.08987	18.4115	22.2757	16.4984	15.4072	20.8764	14.4087	24.6122	21.2083	12.8519	-7.79639	6.62633	17.7243	24.4335	11.7119	10.6442	8.60877	10.8065	27.2533	14.7765	13.1403
O1-SpCue-,TGT,mean.ampl	3.09188	10.8183	8.63778	7.10712	1.62284	8.10476	10.3581	12.3079	14.7703	11.6214	7.07915	7.87139	9.96238	5.6772	5.56075	7.86526	12.3266	-3.06803	2.98189	5.58558	11.8355	7.20911	6.24071	11.7007	5.33921	14.6031	10.9505	6.34625	-0.00679615	3.61326	11.2731	17.7053	5.38093	3.82759	3.81686	1.75283	12.2139	5.63967	5.14844
O1-SpCue-,TGT,peak.latency	182	253	170	272	127	237	235	212	227	140	257	232	182	225	220	340	173	495	128	220	253	190	217	252	178	255	193	268	108	328	283	318	243	275	342	247	202	305	135
O1-ConTg-,TGT,max.ampl	11.4743	20.1831	15.0679	12.4503	12.3513	14.8952	13.2103	18.0482	20.5502	21.683	20.6037	17.0156	17.4247	14.3434	12.3652	14.3697	18.9575	-6.79868	9.58224	18.4133	21.5083	15.1085	13.1275	20.2852	13.4791	22.7409	20.1836	14.4184	-5.53683	5.62748	17.055	22.7067	8.93847	8.67052	8.18879	10.7673	29.0039	14.1647	12.5888
O1-ConTg-,TGT,mean.ampl	3.81081	9.43765	7.44123	6.71966	3.07054	9.92248	9.10721	12.8115	14.8983	10.0838	10.3482	10.0513	9.74881	8.51837	6.91548	6.6524	13.0667	-1.01932	3.0373	6.45772	12.2328	5.31636	5.55102	12.6172	6.43499	13.416	11.9283	7.79118	-1.12636	3.42742	11.3683	15.9105	4.68709	4.55042	3.84881	3.28753	13.656	4.28037	4.79776
O1-ConTg-,TGT,peak.latency	178	280	162	278	145	243	373	378	235	245	352	347	190	320	220	335	328	495	152	208	255	187	225	252	182	340	222	287	112	395	167	318	393	298	362	165	202	317	140
O1-IncTg-,TGT,max.ampl	13.2502	23.4622	17.2589	12.7955	11.5642	14.9735	12.4192	17.5244	19.9446	22.0835	16.7613	18.6767	18.6264	13.5116	12.3646	14.7177	19.2792	-9.27395	10.1406	18.5673	22.4128	14.4346	13.8289	19.6137	16.8297	28.1186	14.8872	14.1968	-6.37981	6.67588	14.2933	22.6568	12.0337	10.0919	10.2645	9.76949	24.3752	14.8544	12.0717
O1-IncTg-,TGT,mean.ampl	3.70904	12.0503	10.1275	6.7107	3.52637	8.99596	9.29991	12.4457	13.8255	11.6749	10.1788	12.9765	10.1813	7.22774	7.56296	7.76071	15.3133	-1.92307	2.63511	6.94699	10.1078	7.15415	7.41641	11.8533	7.53274	14.9735	10.7248	7.88048	-0.513252	4.62651	10.3854	16.5219	6.64354	5.35909	4.66618	2.26144	15.0078	4.95149	5.44853
O1-IncTg-,TGT,peak.latency	185	370	165	300	130	240	245	367	222	147	257	242	188	220	228	333	345	508	158	213	262	340	217	252	172	255	200	277	288	205	168	332	282	275	342	240	203	305	247
F8-AllCon,CUE,max.ampl	-5.64944	-3.44237	-2.62419	-4.92101	-4.90753	-3.16617	-4.70121	-7.72501	-3.45096	-7.56083	-5.60066	-2.95867	-3.5758	-4.71476	-7.61204	-5.67569	2.50116	-9.31654	-6.32586	-9.56361	-4.99646	-5.49947	-4.73884	-4.09914	-3.23361	1.39266	-6.38238	-5.45542	-9.25489	-3.81554	-6.94537	-4.82462	-5.56358	2.5562	-5.91419	-6.57104	-5.59031	-6.78868	-3.65241
F8-AllCon,CUE,mean.ampl	-1.75448	-0.284111	-0.883679	-2.45057	-1.34461	-0.833128	-1.74502	-1.35312	-0.857117	-2.70482	-2.69935	-0.118918	-0.594712	-1.43743	-5.03197	-2.49508	0.40416	-4.79726	-2.31005	-2.41872	-1.07472	-3.43419	-1.70965	-0.408006	-1.36599	0.151484	-3.81188	-2.62388	-5.28326	-1.05338	-2.94657	-0.608158	-3.3588	0.455088	-2.00124	-2.32563	-1.57863	-0.459969	-0.110076
F8-AllCon,CUE,peak.latency	-1245	-1447	-1132	-1292	-1272	-1280	-1380	-1383	-1295	-1387	-1348	-1403	-1280	-1337	-1382	-1320	-1490	-1347	-1268	-1388	-1373	-1172	-1348	-1313	-1353	-1148	-1082	-1353	-1388	-1262	-1288	-1363	-1103	-1472	-1350	-1280	-1410	-1398	-1340
F8-AllCon,CVV,max.ampl	4.21999	3.91543	1.6627	3.24043	2.61416	3.01254	4.12644	1.91403	2.51377	4.13389	6.84945	3.20396	3.31512	4.57587	-3.88322	-3.4132	4.21609	5.22662	4.90321	4.64445	2.6293	-3.68263	3.84871	3.78554	1.67551	3.0919	-6.98927	-2.91109	3.34459	2.39143	2.79824	-2.50023	3.78105	2.57936	4.17018	4.67516	-4.1123	3.37861	2.92005
F8-AllCon,CVV,mean.ampl	2.10112	0.578245	0.483679	1.07894	1.6799	0.422285	1.96544	0.406207	0.722776	1.83248	2.59404	0.576693	0.625182	0.750523	-0.617776	-1.11259	1.00614	2.02657	2.121	1.74236	0.821052	-1.08924	0.175954	0.594554	0.24751	0.884665	-1.88628	-1.3205	1.32264	0.760643	0.568124	-0.504105	1.46697	0.687718	1.53164	1.99298	-0.0757614	0.0735656	0.0114726
F8-AllCon,CVV,peak.latency	-68	-100	-695	-485	-735	-238	-32	-912	-902	-878	-212	-843	-283	-23	-910	-45	-32	-575	-22	-308	-40	-32	-57	-247	-862	-83	-860	-440	-425	-62	-325	-272	-292	-390	-388	-22	-495	-667	-692
F8-AllCon,TGT,max.ampl	-9.79336	-7.15642	-5.93427	-4.28429	-9.6984	-6.41423	-8.15681	-4.27627	-6.06705	-7.93574	-5.8377	-5.42109	-5.73185	-13.4138	-19.9031	-7.21341	-6.46486	-18.3071	-13.2396	-11.6903	-8.15608	-14.4554	-8.71256	-9.87144	-12.4264	-11.4482	-20.3506	-12.5099	-17.6594	-4.81829	-7.17763	-6.23709	-8.18511	-4.87057	-7.96706	-13.3678	-6.6358	-8.45229	5.96239
F8-AllCon,TGT,mean.ampl	-4.08619	-2.5318	-2.43618	-1.30604	-3.93836	-2.75817	-3.95509	-0.207202	-2.83296	-3.15551	-2.02329	-2.15025	-2.0442	-4.92737	-12.4599	-3.11756	-1.79006	-10.1631	-7.19459	-6.671	-3.54066	-8.25132	-2.43418	-4.46082	-5.9901	-4.73034	-11.8932	-7.82953	-6.30971	-1.46056	-3.62619	-1.14542	-5.72161	-1.93474	-4.32513	-7.204	-0.709561	-1.63509	1.09025
F8-AllCon,TGT,peak.latency	260	237	417	347	357	620	608	167	278	395	525	623	395	477	387	285	620	388	382	617	385	582	268	517	510	733	633	610	283	257	257	650	618	410	242	382	715	662	602
F8-NoCue-,CVV,max.ampl	5.31123	4.78524	-3.18294	3.93644	3.43064	-5.40679	2.78535	2.25784	3.68067	7.65791	8.21326	-4.52483	6.00345	4.87942	-4.26913	-3.67178	5.21386	4.71918	8.11428	5.79401	3.58561	-6.10547	5.02653	-5.93351	-3.10425	3.7331	-7.49754	-4.76697	3.2418	2.37409	6.8326	-3.04623	6.19764	2.88286	5.17198	5.73272	-10.8594	-9.33803	-5.55131
F8-NoCue-,CVV,mean.ampl	1.67186	0.0406038	-0.439686	1.29329	0.457141	-0.901769	0.992254	0.116105	0.596504	2.5427	4.72801	-0.55438	0.30022	0.579325	-1.13891	-0.551661	0.680913	0.368713	1.92505	1.15408	0.0149663	-0.969504	0.812971	-0.543294	-0.977646	0.965495	-2.78236	-1.33058	0.74825	0.0878685	1.64716	-0.195989	0.538883	0.603032	1.47636	0.571881	-0.766557	-0.580808	-0.251786
F8-NoCue-,CVV,peak.latency	-410	-745	-292	-485	-362	-727	-22	-823	-833	-302	-23	-453	-347	-47	-548	-22	-32	-120	-43	-492	-295	-32	-57	-808	-730	-623	-860	-910	-645	-40	-325	-390	-48	-22	-538	-430	-495	-500	-500
F8-NoCue-,TGT,max.ampl	-10.0869	-8.84358	-8.3298	-3.90922	-10.7257	-5.69413	-7.85939	-6.48698	-7.96143	-8.80105	-6.97858	-5.23895	-8.33787	-15.4422	-20.2262	-8.35633	-7.30142	-19.7417	-15.3386	-13.3865	-9.19663	-15.9767	-10.2462	-10.727	-11.7182	-9.38322	-17.7587	-14.8568	-19.3119	-5.52299	-10.4584	-7.47335	-10.1363	-5.62261	-10.1949	-14.4846	-11.4636	-9.53097	7.28429
F8-NoCue-,TGT,mean.ampl	-3.65873	-2.59467	-2.73272	-1.4637	-4.05321	-2.12973	-3.43805	-0.0100635	-4.34966	-3.52652	-2.84783	-1.20199	-2.02066	-6.46976	-13.5737	-4.10967	-2.03222	-11.0944	-7.2028	-6.66207	-2.92789	-9.18799	-3.80448	-4.54131	-5.54136	-4.6309	-10.0465	-8.06691	-6.93698	-1.67353	-4.68668	-1.44348	-6.96869	-1.17366	-5.03066	-6.8127	-0.710532	-1.62291	1.14379
F8-NoCue-,TGT,peak.latency	255	237	515	347	330	625	615	160	285	240	268	623	395	465	392	410	620	397	272	617	378	580	280	517	647	707	633	600	278	257	257	655	387	717	250	265	590	645	642
F8-NtCue-,CUE,max.ampl	-7.65635	-9.19862	-4.18981	-6.8351	-6.48982	-4.72027	-7.07298	-11.8721	-4.27283	-11.9682	-11.108	-4.95331	-3.22604	-6.35237	-8.86827	-6.06863	-3.21975	-11.7801	-7.60936	-13.6575	-7.66216	-7.70052	-7.67069	-7.01592	-4.66254	4.13274	-6.45171	-7.10322	-10.1118	-5.62876	-8.64251	3.26219	-9.12809	4.02783	-8.25103	-10.5419	-7.35991	-10.9948	-6.76505
F8-NtCue-,CUE,mean.ampl	-1.09402	-1.43292	-0.891818	-2.31463	-0.799244	-1.16016	-2.16	-0.660871	-0.696337	-2.63468	-6.21159	-1.43578	-0.0541284	-0.883304	-3.95975	-1.33583	-0.70955	-6.68166	-2.18549	-2.81214	-0.190448	-4.80654	-2.13561	-0.0747374	-1.21422	1.08004	-0.333055	-1.3665	-5.06156	-1.3104	-3.2411	0.444716	-2.78169	1.16953	-1.6618	-2.11442	-0.99682	-0.59544	-0.699059
F8-NtCue-,CUE,peak.latency	-1387	-1402	-1188	-1347	-1278	-1402	-1400	-1383	-1315	-1373	-1197	-1385	-1368	-1322	-1488	-1327	-987	-1368	-1253	-1382	-1373	-1143	-1342	-1313	-1282	-1148	-1077	-1438	-1388	-1268	-1288	-1157	-1350	-1473	-1340	-1293	-1410	-1398	-1112
F8-NtCue-,CVV,max.ampl	5.34247	5.30556	3.96679	4.35644	3.54096	3.36891	5.3393	2.94179	3.28126	7.32579	-4.31166	3.70095	3.14043	5.26829	-4.76692	-4.56673	3.26119	8.9492	6.93581	5.38652	4.58089	-3.94239	-5.32673	4.61455	2.46786	6.62639	-7.9512	-3.94462	5.54417	2.90905	-3.12957	-5.2178	6.59855	3.09419	4.79221	6.57822	-7.1088	5.09893	5.19046
F8-NtCue-,CVV,mean.ampl	1.98034	0.83638	0.441842	0.732085	1.8662	0.731671	2.10838	0.0138734	0.553184	1.50758	-0.332117	0.253381	0.304918	0.286363	-1.32206	-1.60459	0.931087	2.69734	2.067	1.5043	1.12027	-1.00224	-0.763156	0.690005	0.449738	0.732293	-2.13522	-0.841394	1.13257	1.03298	-0.36404	-1.3174	1.67678	0.368841	1.15948	2.49056	-0.21428	0.518602	0.731858
F8-NtCue-,CVV,peak.latency	-828	-83	-697	-512	-725	-262	-37	-908	-572	-878	-330	-388	-283	-132	-713	-38	-232	-552	-102	-395	-768	-650	-695	-247	-50	-83	-860	-567	-368	-35	-203	-567	-823	-235	-177	-28	-833	-333	-553
F8-NtCue-,TGT,max.ampl	-10.1166	-7.94204	-5.86485	-6.61669	-11.1975	-6.13457	-7.34035	-5.58978	-6.06492	-10.3638	8.55079	-5.63603	-6.12254	-13.3984	-18.5922	-7.06448	-6.55376	-19.2199	-14.5267	-12.3509	-10.5398	-14.5915	-8.80392	-11.4309	-13.7609	-14.1302	-22.8126	-11.0655	-19.24	-5.8345	-10.8351	-6.51577	-8.20703	-5.58671	-7.70444	-16.6971	-9.16018	-8.53728	6.83495
F8-NtCue-,TGT,mean.ampl	-4.22192	-2.71225	-1.67755	-1.23948	-4.35763	-2.47097	-3.91404	-0.697723	-1.96644	-4.17096	1.21222	-2.24207	-1.59958	-4.1863	-12.1002	-2.64062	-1.58317	-9.1055	-7.45315	-7.10135	-3.58398	-8.54641	-2.20596	-4.86656	-6.67688	-5.45115	-12.808	-7.62242	-6.78264	-1.43359	-3.69624	-1.02594	-5.19813	-2.50071	-3.65615	-8.5686	-1.55945	-1.5133	0.788628
F8-NtCue-,TGT,peak.latency	198	237	428	222	403	632	633	228	278	383	122	395	320	477	390	373	620	242	493	472	535	610	265	572	502	727	630	613	283	252	263	650	688	400	238	290	758	248	675
F8-SpCue-,CUE,max.ampl	-9.85081	-6.26001	-5.63822	-6.03987	-6.25323	-3.29997	-7.24349	-11.1457	-6.04946	-7.39595	-6.88258	-5.60383	-7.94593	-8.84245	-10.8589	-7.7258	-3.4099	-15.274	-7.72007	-14.4931	-7.6419	-10.4221	-4.16025	-9.39821	-4.18395	-3.28773	-13.8753	-8.76206	-12.0383	-5.31593	-8.24649	-7.00871	-10.317	4.39598	-8.61314	-8.97535	-13.6779	-7.32513	7.80254
F8-SpCue-,CUE,mean.ampl	-4.0063	-1.23572	-1.65768	-2.9225	-2.01513	-1.11234	-2.82631	-2.63732	-1.95427	-3.2748	-1.26995	-0.964098	-1.8934	-2.05746	-7.75945	-2.86079	-0.0228275	-8.32869	-2.13749	-3.49714	-1.66707	-5.56357	-1.52904	-2.51631	-1.50771	-0.860257	-10.2116	-4.42892	-7.82313	-1.59542	-3.97272	-1.52992	-5.12993	0.0318029	-2.79166	-4.69646	-3.87008	-0.983945	0.462891
F8-SpCue-,CUE,peak.latency	-1403	-1447	-1137	-1347	-1260	-1395	-1380	-1388	-1277	-1303	-993	-1392	-1245	-1368	-1073	-1352	-1418	-1318	-1293	-1383	-1385	-1232	-1237	-1335	-1373	-1442	-1348	-1340	-1397	-1322	-1417	-1373	-1143	-1450	-1357	-1247	-1415	-1378	-1482
F8-SpCue-,CVV,max.ampl	5.7023	6.26445	3.48699	4.02582	5.75863	4.49172	5.35463	3.34579	2.89185	5.6122	12.8638	5.80729	4.75295	5.76618	4.63865	-4.75735	5.6598	6.64338	6.72494	6.0177	4.03541	-5.00903	3.36512	6.32929	4.42123	4.0185	-7.38466	-5.24174	3.92656	3.90082	4.25933	4.13768	5.25028	3.6772	5.7826	7.61425	7.40107	7.59218	-5.05821
F8-SpCue-,CVV,mean.ampl	2.65109	0.849351	1.44818	1.21873	2.71602	1.43782	2.79568	1.08864	1.01754	1.44718	3.38726	2.03079	1.26842	1.38724	0.605136	-1.18132	1.40642	3.01364	2.37461	2.56872	1.33016	-1.29599	0.478047	1.63695	1.26815	0.956208	-0.741247	-1.79017	2.09335	1.16207	0.422126	0.00232269	2.1948	1.08966	1.95975	2.90623	0.757794	0.282903	-0.43886
F8-SpCue-,CVV,peak.latency	-370	-110	-190	-180	-795	-22	-37	-377	-122	-22	-235	-423	-477	-65	-68	-203	-32	-370	-445	-302	-792	-332	-45	-527	-785	-795	-858	-440	-592	-168	-758	-603	-668	-385	-175	-792	-367	-418	-862
F8-SpCue-,TGT,max.ampl	-10.584	-7.00872	-6.80339	-5.30983	-9.28518	-7.96592	-11.4982	5.84458	-5.13882	-7.36224	-11.1616	-7.41573	-7.15447	-13.6354	-21.4968	-7.74877	-7.16458	-17.164	-15.0887	-11.8245	-10.0116	-14.8752	-8.34438	-11.1027	-13.5351	-12.1361	-21.5571	-12.9805	-15.1336	-4.43561	-7.23274	-7.55985	-8.70548	-5.77404	-8.73556	-13.4511	8.28345	-10.1899	8.59669
F8-SpCue-,TGT,mean.ampl	-4.37553	-2.28947	-2.89777	-1.21579	-3.40418	-3.67146	-4.5131	0.0861896	-2.18814	-1.76905	-4.45527	-3.0071	-2.51257	-4.12833	-11.7057	-2.60051	-1.75478	-10.2894	-6.92638	-6.24958	-4.11303	-7.01955	-1.29209	-3.97459	-5.75309	-4.10898	-12.8251	-7.80079	-5.20599	-1.27631	-2.49696	-0.962612	-4.9884	-2.12689	-4.28919	-6.23065	0.159339	-1.76906	1.33362
F8-SpCue-,TGT,peak.latency	262	693	252	378	323	620	582	498	287	392	430	370	613	463	393	418	285	380	368	340	658	582	390	377	500	753	633	597	285	243	427	742	613	533	277	382	477	662	705
F8-ConTg-,TGT,max.ampl	-10.6445	-8.05447	-6.55147	-5.05432	-12.6763	-8.44808	-8.84302	-4.70165	-6.87899	-10.083	-7.16428	-5.2995	-7.09054	-16.9309	-18.2986	-7.76403	-4.62288	-18.9352	-13.8849	-11.1445	-6.12852	-14.4273	-9.52119	-8.78382	-12.1836	-10.8879	-19.0459	-12.7096	-16.0298	-5.43513	-7.9459	-7.79877	-9.57007	-6.49436	-9.30724	-14.1077	7.45574	-5.5197	8.04334
F8-ConTg-,TGT,mean.ampl	-2.46592	-2.75147	-1.4741	-1.31626	-3.7896	-3.80055	-3.78828	-0.454262	-2.63013	-3.24072	-1.30107	-1.96548	-1.23753	-5.32207	-11.7221	-2.91512	-1.01632	-9.64661	-7.0796	-5.89649	-1.71294	-8.52793	-2.60445	-3.51186	-5.30006	-5.084	-11.1327	-7.39664	-4.11096	-1.27008	-3.96324	-1.25114	-5.85186	-2.54296	-4.90771	-7.23865	0.0828825	-0.901658	1.45812
F8-ConTg-,TGT,peak.latency	198	692	252	303	363	625	570	255	295	363	502	378	408	477	400	298	448	232	328	617	378	485	532	358	522	597	615	568	278	252	262	650	157	422	237	497	145	638	612
F8-IncTg-,TGT,max.ampl	-10.4798	-6.62749	-7.91104	-4.15024	-9.56136	-5.77003	-8.00109	6.27164	-6.17059	-7.08859	-9.29426	-6.82876	-7.8917	-10.8395	-21.8352	-7.48864	-11.3152	-19.368	-13.7998	-12.8277	-11.9414	-16.2318	-9.40644	-12.1971	-13.3794	-12.5828	-22.6862	-13.6636	-19.6375	-4.83785	-7.42489	-6.70299	-9.34503	-5.56238	-7.6487	-14.5633	-8.01469	-12.2364	6.08654
F8-IncTg-,TGT,mean.ampl	-5.71076	-2.30981	-3.39473	-1.29595	-4.08714	-1.71918	-4.12192	0.0398426	-3.03697	-3.07031	-2.75465	-2.335	-2.8518	-4.54049	-13.1928	-3.32046	-2.5638	-10.6796	-7.30964	-7.44551	-5.37485	-7.97471	-2.26391	-5.40978	-6.68264	-4.37669	-12.6537	-8.25868	-8.49595	-1.65164	-3.28844	-1.03927	-5.5849	-1.32831	-3.74179	-7.16934	-1.5695	-2.36852	0.726206
F8-IncTg-,TGT,peak.latency	260	237	417	353	473	763	612	520	603	398	730	623	645	513	387	288	632	388	497	635	563	602	268	517	487	713	742	637	283	257	290	728	613	727	238	360	758	662	665
T4-AllCon,CUE,max.ampl	-2.34992	-4.16603	-1.82885	-4.98184	-1.83706	-1.83142	-4.16634	-7.27129	-1.56046	-6.49069	-2.89866	3.0668	-3.21985	-3.68429	2.98403	-2.58086	5.69456	-5.3463	-6.20449	-7.52519	-3.67243	-2.67127	-2.77799	-3.1446	-2.55723	3.90536	-2.77373	-3.42898	-5.94112	-2.49849	-4.32391	1.89706	-3.56981	-2.20236	-6.35775	-5.86005	-5.25173	-6.55547	3.25809
T4-AllCon,CUE,mean.ampl	-0.68232	-0.898384	-0.256499	-3.05938	-0.401266	-0.481799	-2.38455	-1.88022	-0.428252	-2.22623	-1.59476	0.727279	-0.776413	-0.635417	0.47245	-1.19682	2.30363	-2.95021	-3.45294	-2.27538	-0.0972052	-1.18666	-0.865968	-0.851838	-0.589276	1.31882	-0.664558	-1.14723	-4.63516	-0.970764	-2.11887	0.175126	-1.55427	-0.421687	-3.33177	-3.45805	-0.902258	-1.7346	0.116207
T4-AllCon,CUE,peak.latency	-1418	-1447	-1440	-1347	-1282	-1427	-1418	-1398	-1302	-1415	-1392	-1242	-1252	-1468	-1335	-1307	-1245	-1368	-1443	-1388	-1412	-1398	-1360	-1352	-1372	-1238	-1457	-1442	-1393	-1440	-1308	-1243	-1375	-1412	-1340	-1438	-1428	-1373	-1487
T4-AllCon,CVV,max.ampl	3.05299	3.62162	1.58204	2.18644	2.06041	1.72958	2.62526	2.84511	1.95213	4.75168	3.61809	-2.31581	3.26659	3.45361	4.07391	1.63465	-4.38982	3.96113	4.11764	4.59616	-1.64494	-3.03239	4.48337	3.60227	2.04979	-2.6426	-3.04205	-4.89257	3.3428	1.16245	2.11654	-2.56849	4.25759	1.47583	3.14666	3.49278	3.96071	-4.41815	3.62927
T4-AllCon,CVV,mean.ampl	1.05744	0.28466	0.376534	0.998401	1.1171	0.368349	0.85627	0.714676	0.187569	1.11275	0.613752	-0.241567	0.228213	0.395356	0.600664	0.30359	-0.922816	1.62705	0.489842	1.23509	-0.106566	-0.0144281	0.287584	0.697574	0.368016	-0.402176	-0.454398	-2.23508	1.78717	0.143315	0.463484	-0.706943	2.12234	0.334343	1.08136	0.379726	0.221564	-0.676625	0.600932
T4-AllCon,CVV,peak.latency	-85	-78	-85	-488	-742	-18	-15	-832	-795	-17	-168	-707	-283	-895	-25	-535	-915	-575	-893	-163	-568	-922	-52	-248	-85	-675	-807	-645	-248	-142	-913	-412	-308	-38	-922	-797	-48	-30	-165
T4-AllCon,TGT,max.ampl	-2.51457	-7.38823	-5.06561	-2.86074	-5.66162	-6.36239	-4.48035	4.80498	-4.57951	-4.58796	-5.50278	-4.4214	-6.11919	-8.53412	-6.74918	4.03759	-8.43436	-11.6139	-7.11632	-14.3503	-4.91246	-11.7912	-10.9022	-7.09625	-9.5838	-11.2916	-11.3654	-9.67357	-8.59906	2.59073	-3.59151	-5.57115	-4.96662	-3.82316	-6.37932	-7.53962	-7.86866	-8.40381	-5.12087
T4-AllCon,TGT,mean.ampl	-0.802309	-2.82927	-2.5693	-1.78848	-1.5555	-2.3896	-1.16097	1.04669	-1.50432	-1.94587	-1.12208	-0.521265	-2.92743	-2.43827	-2.56487	1.03671	-0.515761	-5.8857	-1.5068	-6.8972	-1.73266	-3.54281	-3.9124	-2.44686	-5.34173	-5.39426	-6.04237	-3.76745	-1.15663	0.852804	-0.311447	-0.65562	-1.99875	-0.732696	-1.31819	-1.59597	-0.781411	-1.69316	-1.28422
T4-AllCon,TGT,peak.latency	858	590	432	782	597	608	592	467	605	597	720	623	613	498	387	790	608	615	505	617	617	630	705	633	590	755	622	658	328	437	632	733	613	630	592	505	727	662	733
T4-NoCue-,CVV,max.ampl	4.5332	-3.59279	-2.67296	3.27072	2.49583	2.74923	2.1868	4.15838	2.29104	6.52948	7.50344	-2.95525	5.87141	5.99028	4.56279	2.51253	-3.84339	3.81351	7.65632	6.17422	-2.31363	-5.56245	6.21796	-4.85914	-2.70733	-3.4726	-4.608	-3.9363	3.32604	-2.28671	3.74041	-2.59165	7.14532	1.7096	5.42566	-5.49815	-5.99274	-9.60455	5.5087
T4-NoCue-,CVV,mean.ampl	1.16737	-0.340509	-0.55281	1.09405	0.420249	0.0639432	0.214793	1.47943	0.239736	1.6492	3.33547	-0.336779	0.0807315	0.531739	0.173603	0.442015	-0.498022	1.04092	0.367344	1.24611	-0.118295	-0.665717	1.3043	-0.00885814	-0.316704	-0.258062	-0.924997	-1.26703	1.25465	-0.376484	0.68321	-0.334529	1.85701	0.315361	1.48242	-0.283809	-0.198077	-1.45	0.159785
T4-NoCue-,CVV,peak.latency	-407	-332	-283	-382	-362	-278	-533	-647	-132	-318	-23	-615	-412	-460	-37	-783	-915	-582	-37	-508	-748	-922	-52	-850	-848	-733	-840	-373	-715	-780	-302	-262	-58	-407	-422	-573	-528	-500	-873
T4-NoCue-,TGT,max.ampl	-3.27658	-7.06381	-6.76096	-3.88338	-6.31155	-5.90237	-3.39575	6.01929	-5.63942	-4.98932	9.06972	5.78882	-7.85966	-9.8699	-7.36334	5.21902	-9.62964	-11.6619	-9.02396	-16.1432	-5.91472	-12.806	-13.3164	-7.63043	-11.0118	-10.0405	-13.8084	-10.4258	-8.90775	3.97874	6.88516	-5.8686	-5.58983	-4.10682	-5.04168	-9.55376	-10.0578	-10.446	-6.18456
T4-NoCue-,TGT,mean.ampl	-0.49835	-2.2556	-2.72998	-2.17074	-0.979196	-2.42235	-0.541556	1.05343	-2.2593	-1.57764	0.0144385	0.398532	-3.49377	-2.72161	-2.57903	1.44516	-0.437851	-4.90611	-1.72748	-6.90739	-1.39245	-3.81751	-5.00125	-2.81896	-4.93381	-4.23263	-5.79243	-3.60053	-0.217033	1.26965	0.0792756	-0.628301	-2.14689	-0.476671	-0.726729	-2.04128	-0.9084	-1.29291	-0.699262
T4-NoCue-,TGT,peak.latency	650	708	517	770	592	618	608	485	605	635	360	332	613	597	387	790	617	625	427	600	617	625	688	605	632	752	605	627	333	382	358	717	530	668	587	425	700	643	838
T4-NtCue-,CUE,max.ampl	4.38906	-7.95371	3.94014	-6.20079	-2.41861	-3.08345	-7.19587	-11.1442	-1.6575	-10.0547	-6.18847	4.58662	-3.1437	-5.44807	3.85271	-3.25703	7.777	-7.26925	-8.48654	-9.34238	-4.56561	-3.74003	-4.99713	-3.87969	-2.94785	4.90207	-5.51265	5.07483	-7.80608	-2.59952	-6.86653	3.32103	-5.7933	-2.32448	-8.64288	-10.2856	8.54134	-10.9181	5.80127
T4-NtCue-,CUE,mean.ampl	0.276353	-3.27117	0.280329	-3.62412	-0.00308172	-1.35796	-3.72112	-2.22817	-0.164028	-3.91948	-4.17224	0.570556	-0.0807367	-0.722265	0.189257	-1.16376	3.32091	-3.57079	-3.7959	-1.8557	-0.418424	-1.90944	-1.6828	-0.691882	-0.0898235	2.15734	-0.513977	0.14415	-5.40449	-1.35306	-2.56638	0.956031	-2.20521	-0.0157275	-2.93188	-4.84553	0.445891	-0.456817	0.0403592
T4-NtCue-,CUE,peak.latency	-1237	-1448	-1490	-1347	-1278	-1430	-1417	-1397	-1442	-1382	-1420	-1300	-1398	-1468	-1335	-1322	-1293	-1420	-1383	-1388	-1413	-1415	-1363	-1342	-1358	-1235	-1448	-1237	-1450	-1300	-1293	-1243	-1358	-1377	-1335	-1443	-1343	-1397	-1480
T4-NtCue-,CVV,max.ampl	4.39657	6.42034	3.01289	4.94398	2.73322	2.85451	3.86397	5.28461	-2.7069	7.03471	-4.90717	-4.30998	-3.42919	-5.298	3.08733	3.0699	-3.81774	6.64448	6.07999	4.88811	-3.65398	5.42173	-4.67031	3.40765	2.64609	-3.98671	-4.12913	-7.27917	5.41318	1.65108	2.37278	-4.2217	5.30122	2.19159	3.77732	5.70854	-6.7051	-5.12017	4.94852
T4-NtCue-,CVV,mean.ampl	0.599449	0.329914	0.28883	1.25798	1.09818	0.401813	0.860269	0.120132	-0.067056	1.01364	-1.02546	-1.07139	-0.0610234	-0.354458	0.0857812	0.229218	-1.48804	2.05755	0.771546	0.872682	-0.166096	0.428414	-0.262089	0.542191	0.180197	-0.721523	-0.470822	-2.7961	1.58854	0.346213	0.26741	-0.761407	1.60346	0.0759864	0.586597	0.38753	-0.320595	-0.436358	0.993658
T4-NtCue-,CVV,peak.latency	-205	-88	-707	-762	-737	-262	-40	-922	-448	-153	-327	-892	-545	-787	-172	-570	-787	-552	-918	-158	-443	-520	-715	-248	-45	-453	-887	-640	-232	-537	-913	-432	-842	-208	-193	-790	-423	-805	-27
T4-NtCue-,TGT,max.ampl	-4.50027	-8.06865	-5.3197	-2.81912	-6.6548	-6.44126	-3.90865	5.04546	-4.35051	-6.46127	13.4198	4.80173	-6.53118	-8.43423	-5.86572	4.48791	-7.46592	-12.4508	-10.9512	-13.9955	-5.19305	-12.5207	-10.549	-7.75009	-11.0943	-13.6755	-11.4499	-11.4226	-8.74267	3.04314	6.34246	-4.69238	-6.19091	-4.10481	-7.27132	-9.12756	-10.804	-9.38372	-7.21962
T4-NtCue-,TGT,mean.ampl	-1.22383	-2.7652	-1.75883	-1.21533	-1.96453	-1.89905	-1.16842	0.925606	-0.963173	-2.24071	0.261198	0.570638	-2.11486	-2.10702	-2.03562	1.28465	-0.238662	-5.83736	-1.55298	-7.29957	-2.05947	-3.95428	-3.29707	-2.16594	-5.66879	-6.184	-5.78551	-3.89219	-0.876877	0.753256	0.165566	-0.4676	-1.66125	-0.68154	-2.02098	-1.33918	-0.721744	-1.00274	-1.881
T4-NtCue-,TGT,peak.latency	827	603	420	330	577	627	640	448	612	400	355	548	420	485	377	713	615	395	497	617	873	645	717	633	590	733	625	673	328	437	353	867	675	617	598	507	693	665	755
T4-SpCue-,CUE,max.ampl	-6.24451	-5.51415	-4.11971	-5.46813	-2.68443	-2.21472	-7.19225	-11.1597	-3.68835	-8.27484	9.2833	4.35914	-6.241	-5.93099	-4.56297	-3.61233	7.29535	-8.69159	-7.64402	-11.2892	-7.32616	-5.35937	3.85578	-7.68887	-3.52388	5.35997	-5.50598	-3.64109	-9.49225	-5.49175	-7.15521	-2.00912	-5.47007	-3.98003	-8.88197	-10.2203	-11.8459	-9.14452	6.55959
T4-SpCue-,CUE,mean.ampl	-2.3088	-1.47062	-1.27821	-2.86277	-0.631762	-0.173708	-4.29022	-3.29748	-2.06021	-2.27639	3.39399	1.39213	-1.79683	-2.61777	-0.0735072	-1.38954	2.17121	-4.62612	-3.40394	-3.71574	-0.630061	-2.97856	0.776303	-3.6084	-0.838216	0.640059	-2.72686	-1.2644	-7.21989	-2.16709	-3.29434	-0.0228651	-3.05494	-1.18301	-4.9419	-6.16791	-3.06043	-2.38746	0.552835
T4-SpCue-,CUE,peak.latency	-1415	-1465	-1357	-1347	-1248	-1392	-1380	-1398	-1302	-1415	-1235	-1240	-1428	-1352	-1433	-1312	-1293	-1365	-1350	-1393	-1417	-1260	-1303	-1352	-1373	-1253	-1447	-1353	-1397	-1455	-1367	-1390	-1347	-1412	-1357	-1468	-1457	-1443	-1482
T4-SpCue-,CVV,max.ampl	4.27533	4.79152	3.7459	3.96102	4.24769	3.77709	3.98681	4.06499	2.43355	7.26949	-8.02331	4.57885	3.82579	5.08464	7.71153	2.6726	-6.56562	5.57622	4.52127	5.5325	-3.53158	4.82172	-3.50952	6.07972	3.78027	-2.77739	2.53714	-7.722	4.85198	2.07242	3.85419	-3.55797	6.27481	2.41844	4.6554	8.1206	8.92917	-6.96055	5.32139
T4-SpCue-,CVV,mean.ampl	1.4059	0.854806	1.39111	0.650598	1.83051	0.637103	1.49366	0.54451	0.390457	0.675404	-0.473641	0.684375	0.664526	1.01407	1.53514	0.239204	-0.781552	1.78268	0.327574	1.58648	-0.0379577	0.194019	-0.179461	1.55939	1.24006	-0.226943	0.0326231	-2.64281	2.5249	0.459572	0.440696	-1.02589	2.90645	0.611291	1.18023	1.03018	1.19746	-0.143514	0.656637
T4-SpCue-,CVV,peak.latency	-317	-90	-68	-148	-757	-18	-82	-65	-793	-17	-803	-385	-232	-92	-75	-348	-920	-442	-893	-108	-602	-708	-917	-832	-792	-225	-25	-650	-123	-25	-247	-272	-562	-20	-810	-848	-367	-132	-555
T4-SpCue-,TGT,max.ampl	-4.86079	-8.14589	-6.29493	-4.61198	-5.69615	-7.76789	-6.84014	4.94045	-4.5823	-5.1906	-7.81431	-7.48042	-7.27137	-9.39259	-8.81339	3.01143	-9.39505	-11.7353	-8.32097	-13.5821	-5.42436	-10.6664	-9.92109	-9.00221	-11.2192	-11.3675	-11.3138	-9.21901	-8.47458	2.41846	-3.88044	-7.58128	-6.24292	-5.07513	-7.80659	-10.034	-11.2381	-10.9534	-5.8947
T4-SpCue-,TGT,mean.ampl	-0.685508	-3.45804	-3.21848	-1.97937	-1.72275	-2.84802	-1.77292	1.16094	-1.30267	-2.01926	-3.66026	-2.53615	-3.17421	-2.48594	-3.08055	0.378539	-0.871128	-6.91364	-1.23045	-6.48463	-1.74584	-2.85664	-3.43888	-2.3557	-5.4265	-5.76615	-6.54916	-3.81	-2.37505	0.536512	-1.18025	-0.870668	-2.19432	-1.03845	-1.20685	-1.40746	-0.724033	-2.78382	-1.28074
T4-SpCue-,TGT,peak.latency	858	592	635	420	468	608	592	392	593	575	863	623	613	498	400	722	608	627	392	590	633	618	687	338	505	755	633	683	327	363	617	742	607	627	592	372	755	753	397
T4-ConTg-,TGT,max.ampl	4.21592	-7.42559	-5.36885	-3.34749	-6.00981	-6.99991	-3.5934	5.58028	-3.4091	-5.55207	-3.31979	-4.66717	-7.11091	-10.8942	-6.00294	5.17425	7.04062	-10.5599	-7.86528	-13.7848	-4.84224	-10.1317	-9.59158	-7.46206	-9.95261	-11.5808	-12.55	-8.58499	9.27725	3.69326	-3.84159	-6.05387	-4.08895	-4.1957	-6.96058	-8.45763	-7.56334	-9.50481	-6.91843
T4-ConTg-,TGT,mean.ampl	0.419	-2.31437	-1.33477	-1.58162	-1.24267	-2.44961	-0.428899	0.692325	-0.679987	-1.80535	-0.268695	-0.436957	-2.48558	-2.29255	-1.84708	1.23851	1.25857	-4.8898	-1.26679	-5.43086	-0.611052	-2.95601	-3.80659	-1.20216	-3.8739	-5.77177	-5.61635	-3.32642	0.407461	1.18679	-0.67317	-0.787096	-1.52129	-0.636313	-0.802556	-1.02682	-0.718349	-1.69246	-1.56006
T4-ConTg-,TGT,peak.latency	583	597	457	342	403	608	592	392	612	392	713	623	420	468	375	713	357	542	343	617	873	623	638	633	522	605	605	607	803	455	623	638	492	630	592	503	743	637	732
T4-IncTg-,TGT,max.ampl	-3.96333	-8.72399	-6.60735	-3.98152	-7.95614	-5.93029	-5.3991	6.60356	-6.06165	-5.47625	-8.27173	-4.20688	-7.7516	-9.50669	-7.91448	3.34254	-11.7713	-13.5665	-9.2174	-15.3843	-8.32136	-13.8208	-14.509	-9.34319	-11.3405	-11.7496	-10.8597	-11.094	-9.32128	2.68607	4.4084	-6.71297	-6.63075	-4.42134	-6.56221	-8.33681	-10.9826	-10.1991	-5.06481
T4-IncTg-,TGT,mean.ampl	-2.02471	-3.34959	-3.79739	-1.99534	-1.86888	-2.32975	-1.89303	1.40093	-2.33675	-2.08639	-1.98506	-0.605489	-3.36978	-2.58412	-3.28187	0.834562	-2.28929	-6.88161	-1.7491	-8.36353	-2.85753	-4.12961	-4.01821	-3.69157	-6.8177	-5.01676	-6.46839	-4.20882	-2.72137	0.517896	0.0501136	-0.52485	-2.47286	-0.829774	-1.83381	-2.16512	-0.849846	-1.69385	-1.01066
T4-IncTg-,TGT,peak.latency	383	588	682	782	597	612	608	532	605	868	720	628	645	587	380	790	630	615	505	623	593	652	710	370	698	733	643	658	588	373	363	873	613	693	605	410	708	662	395
T6-AllCon,CUE,max.ampl	8.77976	5.54291	5.96917	-3.03612	6.52091	4.94227	2.50485	8.83821	6.27882	8.31573	9.72068	7.43822	6.24204	8.34366	4.99556	5.00678	10.883	-3.6895	3.52153	3.23741	7.9052	5.00316	3.99448	4.83249	4.32955	10.9711	5.6575	7.3491	-5.2106	2.52438	4.94819	8.64492	5.10125	3.35026	5.52519	3.39582	8.49169	9.50374	3.59588
T6-AllCon,CUE,mean.ampl	4.01847	2.0449	2.23645	-1.35381	2.59038	3.09476	0.555718	5.03855	3.83863	3.84269	5.99434	3.3953	2.10128	5.26118	2.65647	2.32151	5.66237	-1.15496	0.84016	0.297528	4.67618	1.03553	1.53025	2.47345	1.39546	6.773	3.97926	4.06145	-2.67095	1.413	1.96282	6.34268	2.74162	0.625971	1.14365	0.850611	1.77265	2.00723	1.29911
T6-AllCon,CUE,peak.latency	-1353	-1297	-1318	-1130	-1373	-1067	-1127	-1272	-1375	-1323	-1173	-1330	-1367	-1322	-1335	-1197	-1293	-1392	-1103	-1163	-1308	-1302	-1097	-1103	-1417	-1268	-1277	-1223	-1400	-1230	-1137	-1280	-1245	-1035	-1143	-1093	-1343	-1300	-1248
T6-AllCon,CVV,max.ampl	-4.95001	-4.58604	-4.03237	-2.37662	-2.99491	-2.18907	-5.86471	-4.75114	-4.93525	-6.0434	4.2988	-5.51827	-6.64661	-5.45251	-2.8582	-3.11804	-9.07219	3.28201	-3.12424	-3.95544	-5.13744	-4.64099	-3.80908	-2.23983	-3.58702	-7.93526	-4.67454	-7.12206	4.60517	-1.96381	-3.7914	-5.07163	3.26509	-1.44309	4.86506	-2.96763	-6.14289	-10.8465	6.93294
T6-AllCon,CVV,mean.ampl	-1.77382	-0.864709	-2.27663	-0.322891	-0.205917	-0.44647	-2.09437	-1.62627	-2.10585	-1.47843	0.201929	-2.2751	-1.85561	-2.52725	-0.0874109	-0.775684	-3.08372	0.115639	-0.616067	-0.459587	-2.73526	-1.36495	-0.69672	-0.754111	-0.945313	-3.75858	-1.99999	-3.40568	1.7513	-1.05147	-0.576798	-2.58466	0.563965	-0.0311032	0.248549	-0.603064	-1.95577	-2.45876	0.412279
T6-AllCon,CVV,peak.latency	-790	-903	-1008	-647	-960	-500	-940	-530	-422	-698	-73	-905	-938	-803	-732	-903	-935	-260	-623	-943	-805	-958	-712	-785	-947	-663	-880	-545	-108	-823	-865	-350	-307	-600	-1015	-623	-907	-975	-10
T6-AllCon,TGT,max.ampl	12.8326	13.7014	21.6378	9.99223	11.9939	7.97712	14.2128	19.4053	10.648	17.5297	20.2774	16.1539	20.4796	17.2159	10.2322	11.5533	16.3713	-8.78128	-5.18181	16.3184	18.5696	13.7213	10.2297	8.59639	16.9345	23.0237	13.3144	15.2393	-7.61329	9.07924	9.03244	24.4653	10.4308	7.12649	8.01421	-5.35077	21.2333	16.08	8.8562
T6-AllCon,TGT,mean.ampl	6.15509	6.64151	11.8431	4.51331	4.37191	4.15194	10.0019	12.1904	6.64415	9.16943	11.1757	8.88647	6.32773	9.73652	4.56572	5.51377	9.50285	-1.78127	-0.375801	6.14556	10.5496	4.72074	5.39395	5.36888	7.28744	13.3281	6.91583	8.59368	-4.13073	5.45673	5.0763	15.1489	4.40708	2.80514	2.41925	-0.483143	11.7292	7.74621	2.31234
T6-AllCon,TGT,peak.latency	218	300	167	260	215	263	468	385	217	238	337	228	188	222	197	348	173	537	527	220	313	343	357	425	178	347	293	315	283	368	345	342	288	342	362	108	212	323	318
T6-NoCue-,CVV,max.ampl	-4.8652	-7.15902	-5.00897	-4.45053	1.99257	3.56194	-5.38094	4.74335	-3.73306	7.57935	7.23676	-4.77266	-5.47864	-5.45335	3.89173	2.0811	-3.83847	4.70922	-5.86427	4.66105	-4.37407	-5.03167	4.54782	-3.36377	-2.54929	-5.57002	-3.6628	-6.23096	4.79	-2.80228	4.4459	-4.7832	7.16281	1.33034	3.61896	-4.40486	-6.8055	-9.29813	6.23591
T6-NoCue-,CVV,mean.ampl	-0.385062	-0.86808	-1.88439	-0.746166	0.259792	0.100325	-1.92424	0.423912	-0.481987	0.0120866	2.31773	-1.09635	-0.883956	-1.99186	0.130625	0.0126896	-1.00314	0.961599	-0.544151	0.447252	-1.15364	-1.41369	0.817718	-0.324583	-0.949761	-1.79354	-1.19073	-2.14998	1.37778	-0.799827	0.241656	-2.03334	1.8449	0.0933508	0.42494	-0.0462981	-1.60188	-0.856091	0.492629
T6-NoCue-,CVV,peak.latency	-783	-478	-168	-907	-12	-1012	-97	-823	-345	-12	-763	-397	-525	-253	-37	-800	-292	-267	-357	-475	-95	-242	-163	-477	-485	-667	-873	-287	-32	-508	-933	-310	-322	-818	-467	-740	-120	-480	-28
T6-NoCue-,TGT,max.ampl	12.8221	15.9966	21.8256	10.442	14.0694	8.29261	16.0037	20.8881	10.5696	17.0365	21.6329	17.3786	22.0527	19.0221	10.1047	12.655	14.0789	-9.34402	-7.22674	15.7611	17.9434	13.8315	9.33204	10.5917	15.5788	23.8295	15.8022	15.7006	-9.72501	11.0822	9.92777	25.3647	8.85578	8.59351	8.94776	-7.22275	21.2033	18.1073	10.0466
T6-NoCue-,TGT,mean.ampl	5.93348	7.6467	12.3022	4.55492	5.32043	4.73602	9.81092	11.4875	6.64068	10.5928	12.9256	9.95514	7.33856	10.7688	5.30909	5.49642	9.97724	-1.47731	-0.56539	6.78425	10.1683	4.89675	4.29285	6.75834	8.85153	13.302	7.72998	8.42919	-5.2915	6.46639	5.36733	15.3681	2.61774	3.36657	2.88406	-1.56218	11.9785	7.90709	3.0333
T6-NoCue-,TGT,peak.latency	218	312	162	260	222	298	490	462	325	360	350	287	188	307	203	353	207	153	410	220	313	338	370	427	178	370	320	348	237	368	318	347	382	355	362	535	210	327	345
T6-NtCue-,CUE,max.ampl	14.8974	9.31464	8.90287	-5.30656	10.7144	6.66076	5.14996	18.0655	11.7045	17.3983	6.85523	9.59264	10.9808	13.9241	5.93821	8.07274	16.8317	5.36896	-5.34269	6.5389	14.0147	7.07414	5.60448	6.27214	8.17272	20.0041	10.207	11.77	-5.81144	3.39971	5.68662	11.9325	9.09649	4.78173	8.45685	5.37674	16.0798	14.1626	4.46627
T6-NtCue-,CUE,mean.ampl	7.64756	2.80264	3.49403	-2.11005	4.43681	3.84567	1.91171	9.68429	6.40368	7.72697	4.02928	2.76312	3.76162	8.02718	2.56571	3.65423	6.57441	0.611599	-0.550167	1.75257	7.53283	1.01872	1.71406	4.67059	2.71977	11.3063	5.23593	7.48997	-3.01915	1.72988	1.69426	7.54794	4.95332	1.30445	2.58967	0.51718	2.16857	4.78795	0.698309
T6-NtCue-,CUE,peak.latency	-1350	-1340	-1320	-1130	-1377	-1095	-1115	-1272	-1385	-1315	-1222	-1330	-1375	-1340	-1315	-1212	-1395	-1293	-1422	-1163	-1307	-1297	-1103	-1093	-1417	-1318	-1323	-1245	-1388	-1227	-1137	-1335	-1117	-1037	-1143	-1102	-1353	-1270	-1253
T6-NtCue-,CVV,max.ampl	-11.7639	-8.80684	-5.76551	3.08814	-4.67196	-3.15907	-9.61089	-8.95745	-6.85413	-10.4764	-6.80191	-8.82987	-9.95728	-9.18805	-3.92341	-4.59079	-13.1565	-7.16461	-4.37976	-7.83184	-8.45146	-7.58746	-5.23244	-5.90102	-5.04472	-11.987	-8.40615	-11.9014	6.12248	-3.12052	-5.48817	-7.77912	-6.07422	-3.14787	6.28139	-4.70498	-10.8712	-16.5595	7.13607
T6-NtCue-,CVV,mean.ampl	-3.25946	-1.12656	-2.68397	0.312845	-0.825792	-0.762021	-2.18108	-3.29065	-3.06368	-2.0914	-1.39788	-3.27829	-2.65217	-3.67078	-0.404442	-1.23087	-4.69795	-0.464482	-0.397985	-1.44688	-3.7752	-1.03724	-1.50527	-1.70148	-1.53947	-5.07517	-2.44503	-4.15682	1.33502	-1.20288	-1.58981	-2.54511	-0.47424	-0.333267	0.0552674	-1.11473	-2.96708	-3.78651	0.00338523
T6-NtCue-,CVV,peak.latency	-747	-893	-22	-503	-995	-542	-903	-530	-388	-928	-985	-882	-938	-803	-727	-887	-953	-828	-543	-943	-800	-950	-708	-785	-798	-742	-892	-638	-230	-935	-750	-220	-522	-498	-1015	-860	-907	-985	-32
T6-NtCue-,TGT,max.ampl	14.7396	16.8536	19.6898	10.6745	12.3561	8.57079	13.2369	19.686	9.95707	13.9551	23.93	16.7631	19.4492	19.8514	9.30604	10.889	19.2239	-8.38267	-6.83479	15.5521	19.4368	12.3769	10.4833	7.73216	19.1055	21.1348	13.6711	15.7338	-9.11295	7.7808	11.228	23.3181	10.4013	5.6995	6.09505	7.39495	21.1432	15.9273	10.229
T6-NtCue-,TGT,mean.ampl	6.80446	5.95509	11.5659	4.42886	4.20013	4.53122	8.15226	12.6002	6.67135	6.59849	12.3807	10.4636	5.6528	11.3281	3.67661	5.10643	11.2507	-2.13234	-0.600867	5.51259	10.5122	3.09398	5.55156	4.7165	7.25686	12.0008	7.03121	8.81063	-4.32836	4.5352	5.8955	14.0418	4.61257	2.11852	1.43195	0.775446	12.2402	6.74824	1.71083
T6-NtCue-,TGT,peak.latency	217	290	170	278	168	278	475	388	348	247	338	235	190	333	182	332	165	537	495	210	315	342	380	430	172	335	323	317	250	390	167	342	383	358	340	160	202	323	335
T6-SpCue-,CUE,max.ampl	9.05532	9.25397	8.74036	-3.7382	9.87138	6.51758	-6.74797	8.91808	5.71835	9.32062	17.805	11.3291	9.95295	11.1355	7.11438	7.8666	16.4297	-7.27293	6.50978	3.44176	12.7337	6.27249	7.20949	6.42367	4.85602	16.8424	10.1622	9.61968	-10.2969	3.25833	7.83459	10.3127	8.52975	4.16885	7.85881	6.79314	12.706	15.4971	6.85563
T6-SpCue-,CUE,mean.ampl	4.61774	2.82376	2.24855	-1.32964	3.47224	4.197	-0.875182	4.97825	3.66572	3.88416	11.1583	6.32954	2.7568	5.53298	2.83881	3.56034	8.25449	-1.98457	1.19299	0.219136	7.17855	1.13468	3.82931	1.07348	1.13839	8.91763	5.65203	5.33927	-4.35734	1.74654	2.6822	6.92647	3.28796	0.810185	0.892217	1.85583	1.53347	2.38804	1.3924
T6-SpCue-,CUE,peak.latency	-1253	-1312	-1267	-1165	-1335	-1100	-1317	-1287	-1375	-1112	-1197	-1313	-1363	-1245	-1342	-1208	-1282	-1392	-1167	-1330	-1172	-1313	-1147	-1132	-1282	-1238	-1193	-1243	-1420	-1167	-1140	-1280	-1185	-1065	-1060	-1220	-1377	-1293	-1348
T6-SpCue-,CVV,max.ampl	-8.80303	-6.82712	-6.29602	-4.62631	-6.01286	-4.17192	-8.17244	-6.13952	-5.82879	-8.56619	-9.34893	-9.56223	-9.36308	-8.13202	6.3278	-3.36574	-12.7004	-7.15255	-6.23816	-5.79606	-6.65997	-4.45325	-4.79357	-2.8842	-6.21055	-8.19657	-5.60814	-10.4776	6.49665	-3.0058	-5.8105	-8.22806	4.49736	3.48416	8.49795	-5.12276	-6.89517	-12.689	8.73998
T6-SpCue-,CVV,mean.ampl	-1.68885	-0.599538	-2.26154	-0.532779	-0.0518208	-0.678147	-2.17777	-2.01207	-2.77214	-2.35597	-0.31396	-2.45096	-2.03011	-1.91912	0.00978234	-1.10893	-3.55006	-0.150202	-0.911305	-0.379129	-3.27893	-1.64392	-1.40261	-0.236272	-0.345572	-4.40702	-2.36422	-3.90396	2.54422	-1.15145	-0.380872	-3.17624	0.320139	0.146496	0.266021	-0.648435	-1.23131	-2.73367	0.739631
T6-SpCue-,CVV,peak.latency	-515	-910	-1015	-878	-1015	-455	-957	-192	-423	-698	-893	-815	-990	-713	-13	-900	-935	-1007	-565	-800	-625	-272	-730	-902	-973	-692	-657	-545	-112	-345	-325	-700	-567	-1015	-1005	-612	-895	-965	-12
T6-SpCue-,TGT,max.ampl	11.461	14.5893	24.1017	10.7382	11.3638	9.92819	15.9093	18.9067	13.2245	23.1478	17.7173	17.1669	21.0591	18.5159	12.1968	11.9859	17.1021	-9.51936	6.69856	18.4686	18.9308	15.4625	11.7255	8.28324	16.4206	25.5948	14.1725	15.6411	-7.44528	9.2066	8.11725	25.5409	14.4057	8.69814	9.2346	-6.82556	23.9379	16.6725	8.70471
T6-SpCue-,TGT,mean.ampl	5.72733	6.33846	11.6612	4.55608	3.59519	3.18867	12.0425	12.4835	6.62041	10.3171	8.21404	6.24065	5.99205	7.11267	4.71126	5.93848	7.28056	-1.73418	0.0473266	6.13984	10.9684	6.1715	6.33745	4.63178	5.75375	14.6814	5.98629	8.54123	-2.77376	5.36923	3.96729	16.0369	5.99075	2.93197	2.94184	-0.662691	10.9656	8.58329	2.1835
T6-SpCue-,TGT,peak.latency	212	163	170	257	237	237	345	388	230	233	312	225	177	222	208	332	173	537	160	220	302	337	357	418	178	347	202	308	298	365	350	352	277	285	362	372	213	272	283
T6-ConTg-,TGT,max.ampl	10.7928	16.0344	20.3444	10.3702	11.9034	8.67327	15.9504	21.0808	9.70515	17.5779	22.3042	14.1137	20.9915	18.5088	9.99006	12.1547	15.3298	-8.35831	-6.16039	16.6144	19.1844	11.517	10.3306	9.78744	14.8606	23.4732	14.7442	16.1588	-7.80718	8.92591	10.9387	24.0352	10.9122	8.1743	7.81165	-7.06963	23.9003	18.0809	9.69214
T6-ConTg-,TGT,mean.ampl	6.36244	5.29965	10.1354	4.44575	3.45796	3.99276	10.0156	12.3615	6.77588	8.12882	11.9829	7.98322	5.93407	9.68017	3.69892	5.10576	8.81721	-1.59105	-0.178139	6.32283	11.2477	2.76249	4.32195	5.67749	6.82764	12.5123	6.72375	8.85432	-4.72825	4.92035	5.17926	14.7761	3.57743	2.66713	2.09387	-0.188632	11.9046	7.39105	1.77756
T6-ConTg-,TGT,peak.latency	353	282	167	273	222	278	445	385	335	255	333	313	190	333	203	348	223	538	108	220	247	343	325	322	178	363	268	315	112	363	333	333	293	348	362	535	202	317	318
T6-IncTg-,TGT,max.ampl	14.8903	15.3318	23.0429	10.0818	12.3245	7.84614	13.1659	19.0838	12.2382	18.0168	18.5147	18.6673	20.4388	18.3201	10.6561	11.1364	17.9021	-9.68181	-5.96744	16.0477	18.7095	16.0954	11.819	7.89955	19.0084	22.9006	12.9555	14.6393	-9.50263	9.61659	8.74115	25.3737	10.4151	7.17029	8.50032	-5.97514	19.0636	14.5216	8.92756
T6-IncTg-,TGT,mean.ampl	5.94773	7.9975	13.5508	4.58085	5.28587	4.31114	9.98817	12.0193	6.51242	10.21	10.3692	9.78971	6.7216	9.79287	5.43265	5.92183	10.1885	-1.9715	-0.573518	5.96828	9.85159	6.67899	6.46596	5.06027	7.74777	14.1439	7.10791	8.33304	-3.53289	5.99374	4.97409	15.5217	5.23664	2.94306	2.74468	-0.777653	11.5363	8.10137	2.84155
T6-IncTg-,TGT,peak.latency	218	370	172	260	213	250	358	458	217	237	337	232	188	223	197	353	177	533	533	210	313	345	380	425	178	338	305	338	283	385	162	342	283	303	352	400	212	323	325
Fp2-AllCon,CUE,max.ampl	-11.873	-11.8269	-9.65015	-16.467	-15.5749	-5.91154	-7.14233	-25.5434	-5.57313	-12.5255	-17.3253	-14.7565	-13.6239	-8.90731	-26.6318	-12.2196	-21.7455	-4.99636	-7.63333	-10.5946	-4.35614	-6.39425	-4.75853	-9.12055	-6.90568	-7.88591	-8.50944	-7.33773	-7.90233	-4.87349	-14.4694	-9.86667	-15.663	-3.96532	-11.368	-7.3303	-14.4313	-9.29594	-8.09675
Fp2-AllCon,CUE,mean.ampl	-7.80718	-6.04939	-6.29044	-11.3635	-10.6466	-3.47702	-4.85089	-16.6687	-3.63633	-8.5233	-11.903	-11.1191	-11.3549	-4.78066	-20.3501	-8.07486	-18.3183	-2.26296	-4.43332	-4.82306	-1.47784	-3.31847	-2.7703	-6.41952	-4.49285	-5.22448	-6.35186	-2.18684	-4.69644	-2.99156	-9.87919	-6.58268	-12.2185	-1.92528	-8.37263	-4.33433	-8.16326	-2.16511	-4.90826
Fp2-AllCon,CUE,peak.latency	-1365	-1397	-1362	-1342	-1268	-1380	-1388	-1398	-1322	-1373	-1263	-1347	-1252	-1330	-1380	-1352	-1473	-1335	-1267	-1388	-1370	-1437	-1490	-1365	-1307	-1358	-1348	-1490	-1397	-1283	-1328	-1355	-1370	-1158	-1285	-1255	-1193	-1400	-1302
Fp2-AllCon,CVV,max.ampl	2.42738	-5.57742	-3.24284	-9.25669	-6.33967	-3.77081	2.88999	-7.67755	1.9676	-4.12427	-4.30474	-7.68187	-7.20489	5.61993	-11.5842	-7.79874	-11.2193	6.5959	5.70599	-5.16357	2.21187	-4.77767	-11.7474	-2.87976	-2.41618	-5.81554	-8.50274	4.73949	-7.25935	1.83625	-6.07249	-10.1717	-10.0696	-3.78812	-7.85632	5.24166	-13.9865	6.53954	-7.08725
Fp2-AllCon,CVV,mean.ampl	0.285538	-0.856704	-0.566683	-3.99141	-0.658651	-0.215158	0.977227	-3.88303	0.272292	-0.856037	-0.452969	-1.63464	-2.78754	0.80552	-5.17108	-3.77678	-6.28674	3.1285	2.33942	-1.50116	0.603809	-2.28772	-2.75986	-0.572913	-1.18845	-2.36242	-1.06127	0.779904	-2.29064	0.57243	-2.02096	-3.82027	-3.26143	-0.79032	-2.39795	2.22572	-5.16275	0.63992	-2.5329
Fp2-AllCon,CVV,peak.latency	-913	-680	-1062	-95	-23	-1063	-170	-1055	-833	-977	-887	-33	-1008	-1017	-950	-40	-837	-603	-22	-650	-792	-32	-27	-1065	-108	-1067	-22	-910	-22	-113	-1005	-1040	-1067	-65	-1065	-95	-40	-842	-28
Fp2-AllCon,TGT,max.ampl	-19.6572	-12.4474	-16.4177	-16.368	-34.9014	-10.516	-12.6635	-24.9249	-7.77045	-15.9188	-23.5756	-15.0596	-15.2165	-24.3153	-48.1615	-15.9731	-22.3788	-20.3306	-19.9421	-15.7805	-13.0932	-12.0605	-23.5107	-21.7484	-19.5348	-16.4857	-27.6243	-17.4206	-22.8531	-6.67415	-24.3673	-27.6397	-24.6673	-16.0076	-14.1534	-19.7476	-26.697	-16.1949	-16.1084
Fp2-AllCon,TGT,mean.ampl	-14.1975	-2.72376	-11.8785	-9.78359	-18.21	-5.84136	-7.29834	-20.9611	-5.08721	-9.74411	-14.1299	-9.7653	-9.14619	-14.9099	-39.3647	-11.1214	-16.0511	-8.34633	-10.6503	-8.73881	-5.53683	-5.3697	-10.518	-11.9957	-10.5359	-11.4234	-21.2026	-9.67172	-8.4406	-3.56641	-17.8124	-18.7849	-20.9235	-7.27201	-11.6495	-10.4766	-15.1362	-8.94454	-11.0529
Fp2-AllCon,TGT,peak.latency	392	353	343	350	345	547	507	362	373	495	467	378	383	463	590	410	507	382	385	422	385	440	413	525	502	383	488	395	288	362	390	558	420	403	620	385	512	638	388
Fp2-NoCue-,CVV,max.ampl	-3.56052	-13.6207	-5.22	-13.6509	-8.80158	-3.87561	2.76192	-11.5645	-3.62771	-5.0251	-13.835	-8.36756	-10.9433	-4.27428	-12.6882	-9.39798	-15.999	10.2064	8.62979	-8.01127	-4.45463	-7.04176	-13.2874	-8.49183	-5.28678	-8.93156	-9.69484	3.59439	-6.99559	-3.26631	-10.5837	-9.05178	-14.2777	-4.94896	-10.9649	6.09978	-17.5969	10.8761	-7.24057
Fp2-NoCue-,CVV,mean.ampl	-0.175473	-2.00009	-1.87389	-1.54253	-2.20815	-0.546627	0.867191	-5.5614	-0.182527	-0.338611	-6.04196	-3.0549	-3.34457	-0.645336	-5.03181	-4.01459	-8.61372	2.86355	2.21293	-2.17715	-0.329331	-1.95671	-2.26033	-2.83935	-1.82439	-3.36322	-3.36418	0.0219226	-1.25413	-0.143956	-1.3997	-4.0307	-6.06178	-1.30455	-4.28354	0.768671	-5.22667	0.68109	-1.67702
Fp2-NoCue-,CVV,peak.latency	-783	-1025	-822	-23	-1058	-753	-785	-1055	-563	-162	-963	-1065	-820	-637	-998	-1060	-1052	-120	-23	-683	-722	-927	-25	-528	-1065	-887	-22	-288	-22	-1065	-1017	-1025	-798	-125	-513	-440	-42	-1025	-28
Fp2-NoCue-,TGT,max.ampl	-21.2082	-18.2196	-18.3907	-17.126	-38.1651	-10.8198	-15.7085	-24.6022	-10.777	-16.8722	-28.4205	-18.219	-18.6267	-28.2837	-50.5235	-18.0016	-25.3515	-21.4223	-19.7965	-16.4979	-14.4021	-11.6796	-23.6858	-22.909	-17.2332	-19.0574	-30.4587	-19.8507	-25.9088	-7.80574	-28.7417	-26.6187	-27.9424	-16.9564	-18.22	-22.0462	-31.66	-17.8949	-17.6316
Fp2-NoCue-,TGT,mean.ampl	-14.305	-3.17237	-13.1369	-10.0113	-20.6202	-6.16542	-9.77765	-19.9768	-6.32034	-10.6129	-16.1716	-12.0053	-10.4837	-17.5542	-41.7576	-12.7306	-18.0274	-8.87298	-10.3026	-8.9308	-5.27094	-4.60592	-11.2777	-13.099	-10.1656	-12.7043	-21.4743	-9.85965	-10.0685	-4.23798	-19.7956	-16.1959	-22.9893	-7.26064	-14.9072	-10.1584	-16.8388	-6.54829	-11.8554
Fp2-NoCue-,TGT,peak.latency	392	358	345	343	353	547	505	357	377	393	455	378	395	490	545	418	503	378	380	407	382	463	425	522	488	363	488	395	263	352	312	550	403	403	287	387	528	638	388
Fp2-NtCue-,CUE,max.ampl	-16.3502	-15.939	-11.7749	-15.9723	-18.3686	-9.30228	-7.54572	-30.79	-6.92304	-17.1186	-38.9956	-17.4459	-18.3336	-11.1733	-28.774	-12.4482	-24.6653	-9.91513	-7.9583	-10.7693	-8.72168	-8.90872	-7.7854	-11.7575	-11.2371	-8.03883	-11.6576	-7.72025	-9.06194	-6.26447	-17.308	-13.077	-23.7796	-5.50641	-15.2511	-12.4257	-18.4389	-15.9864	-9.69653
Fp2-NtCue-,CUE,mean.ampl	-8.26084	-6.43137	-7.29205	-8.18906	-10.6384	-5.52391	-4.94355	-21.2073	-3.48445	-10.5508	-24.8567	-10.6361	-14.8836	-5.20732	-19.8727	-6.47215	-20.1647	-5.19938	-3.51857	-2.24738	-2.79672	-7.68742	-3.74888	-7.49789	-7.13828	-4.92901	-6.17678	-2.41547	-4.86031	-3.80918	-10.9092	-7.97134	-13.1322	-2.86549	-10.4095	-5.9473	-6.02208	-5.56283	-4.91279
Fp2-NtCue-,CUE,peak.latency	-1370	-1347	-1363	-1342	-1268	-1373	-1398	-1383	-1322	-1363	-1322	-1343	-1377	-1323	-1380	-1342	-1452	-1368	-1352	-1388	-1367	-1430	-1488	-1327	-1295	-1318	-1457	-1480	-1408	-1303	-1293	-1355	-1373	-1158	-1412	-1257	-1193	-1392	-1328
Fp2-NtCue-,CVV,max.ampl	7.3882	-9.17998	3.84939	-13.255	5.95885	-6.07762	3.77499	-10.2705	4.79318	-7.84304	11.5716	-11.0677	-9.8847	10.7082	-16.1914	-8.4586	-13.7391	11.1991	8.23834	-6.08807	6.77793	-7.81087	-11.3868	4.46389	-3.4916	-13.7261	-10.7593	6.08013	-7.67872	2.73985	-7.00816	-13.7572	-12.3269	-4.07254	-7.93901	7.93344	-20.6072	10.6197	-7.31098
Fp2-NtCue-,CVV,mean.ampl	0.406013	-1.4704	0.0511086	-6.36275	0.424122	-0.717519	0.472206	-3.77937	0.199659	-2.02586	5.14549	-3.1983	-3.53608	1.05527	-7.27051	-4.19376	-4.74934	3.2468	2.0867	-1.54991	1.22345	-1.94144	-3.10919	0.0701505	-0.825507	-4.02759	-0.457635	0.747436	-2.0664	0.697846	-2.01019	-5.26955	-1.0133	-0.507676	-1.29625	3.35412	-5.58861	0.508073	-1.93381
Fp2-NtCue-,CVV,peak.latency	-975	-642	-688	-628	-907	-587	-172	-1022	-585	-518	-380	-82	-1008	-1055	-930	-30	-1065	-522	-127	-78	-817	-32	-27	-290	-283	-1052	-35	-987	-52	-40	-510	-102	-23	-55	-1065	-275	-100	-842	-962
Fp2-NtCue-,TGT,max.ampl	-18.7659	-12.0561	-17.6575	-18.0034	-35.5346	-10.413	-9.71431	-28.0352	-7.99679	-17.1944	-20.2376	-20.093	-13.2468	-24.8471	-50.3757	-16.4654	-23.721	-22.4449	-20.5948	-18.9257	-15.2099	-12.0554	-23.2114	-21.9186	-20.8862	-17.3061	-24.6911	-17.7624	-23.5384	-6.6645	-31.4386	-31.1345	-25.3169	-15.9148	-12.687	-22.2099	-28.1794	-20.5875	-18.5441
Fp2-NtCue-,TGT,mean.ampl	-13.7747	-2.33076	-10.9301	-11.4843	-17.4262	-5.0806	-4.53105	-22.736	-4.40208	-10.4615	-11.7512	-12.9409	-7.13996	-14.5216	-38.9715	-10.3807	-15.844	-8.73995	-10.7326	-9.98754	-6.52686	-5.18067	-12.0536	-12.1072	-11.0778	-11.6393	-19.6465	-10.3351	-8.03153	-3.33806	-22.0751	-22.6466	-20.8975	-7.39353	-9.5163	-12.2187	-14.4252	-10.9731	-11.9355
Fp2-NtCue-,TGT,peak.latency	380	353	337	350	347	553	675	372	335	438	378	378	367	460	612	373	547	242	365	472	553	272	245	528	535	395	368	410	288	352	347	558	517	395	425	505	503	580	372
Fp2-SpCue-,CUE,max.ampl	-16.3079	-13.1188	-13.6444	-19.6937	-18.7588	-6.59977	-11.4602	-30.8068	-7.76406	-12.4577	-11.3456	-21.8445	-17.5455	-11.1444	-30.6124	-17.2453	-27.6181	-5.32171	-9.11127	-15.5599	-7.44437	4.81715	-5.68714	-11.9271	-8.21845	-11.0404	-10.8453	-14.1374	-14.2405	-7.73136	-18.6676	-9.69937	-19.5452	-5.55153	-11.3558	-10.9327	-24.9329	-15.1437	-13.0567
Fp2-SpCue-,CUE,mean.ampl	-11.4844	-3.6691	-7.3505	-13.9059	-12.5362	-4.65794	-7.58131	-14.3298	-4.96102	-7.30439	-6.56218	-14.7241	-12.3002	-6.08229	-21.2796	-11.0365	-20.5108	-1.29743	-4.99638	-9.52152	-2.31909	0.579819	-2.65744	-7.57556	-3.82492	-6.43982	-6.59064	-3.28921	-8.87544	-4.37132	-12.4902	-5.89647	-15.3009	-2.24917	-7.86422	-7.02468	-10.9646	-1.95687	-7.86048
Fp2-SpCue-,CUE,peak.latency	-1367	-1418	-1340	-1345	-1288	-1378	-1388	-1388	-1323	-1317	-1318	-1375	-1237	-1357	-1345	-1352	-1340	-1278	-1162	-1395	-1198	-1207	-1237	-1365	-1320	-1488	-1348	-1463	-1413	-1278	-1277	-1292	-1150	-1180	-1258	-1232	-1332	-1400	-1400
Fp2-SpCue-,CVV,max.ampl	3.54148	11.4371	4.26901	-11.9472	-7.81349	3.88365	4.73115	-8.02226	4.4499	-6.03084	-8.08297	6.88267	-6.85451	12.6552	-9.42603	-9.45072	-11.1606	10.0595	9.03476	-5.25871	4.76893	-6.74231	-11.2928	5.3258	-3.8118	7.52508	5.26072	7.94577	-8.29045	3.76883	-9.015	-10.3754	-11.1328	-3.56773	-11.0169	8.77078	-18.1714	12.1079	-9.12124
Fp2-SpCue-,CVV,mean.ampl	0.627107	0.882513	0.120547	-4.09435	-0.195288	0.618665	1.59164	-2.30832	0.80559	-0.203637	-0.457859	1.36181	-1.48198	2.00663	-3.21091	-3.12181	-5.49485	3.27514	2.72428	-0.776414	0.929411	-2.96503	-2.91007	1.05047	-0.91496	0.303563	0.637999	1.57001	-3.5514	1.14688	-2.6412	-2.16155	-2.70549	-0.559876	-1.62338	2.55338	-4.6701	0.734061	-4.0177
Fp2-SpCue-,CVV,peak.latency	-322	-948	-468	-958	-23	-215	-183	-22	-807	-1012	-45	-490	-950	-978	-957	-40	-827	-677	-505	-995	-517	-603	-27	-517	-442	-793	-508	-910	-38	-680	-1005	-1055	-1065	-35	-1065	-812	-188	-315	-862
Fp2-SpCue-,TGT,max.ampl	-20.3984	-10.1348	-15.831	-14.8199	-31.8679	-12.3196	-15.3547	-24.0504	-7.40893	-17.002	-26.9236	-9.71221	-15.795	-22.8312	-47.5055	-15.6752	-20.1639	-19.5813	-21.9377	-15.2482	-11.1975	-13.8212	-25.7757	-21.3881	-21.3	-17.5819	-30.3608	-16.8476	-20.3582	-6.08053	-18.8216	-26.0672	-22.6194	-15.294	-13.4244	-17.2569	-25.9418	-17.2348	-14.3776
Fp2-SpCue-,TGT,mean.ampl	-14.5129	-2.67517	-11.5675	-7.85971	-16.5848	-6.27677	-7.58631	-20.1706	-4.53923	-8.15791	-14.4668	-4.34974	-9.81495	-12.6743	-37.3648	-10.2529	-14.2819	-7.42607	-10.9244	-7.29808	-4.81487	-6.32251	-8.22273	-10.7809	-10.3624	-9.92654	-22.4869	-8.82198	-7.23184	-3.12316	-11.5665	-17.5119	-18.8859	-7.16046	-10.5249	-9.05278	-14.2182	-9.29017	-9.34758
Fp2-SpCue-,TGT,peak.latency	500	253	410	370	333	622	540	445	110	495	510	215	383	387	405	398	552	377	385	412	397	435	402	525	502	505	412	475	277	338	412	562	437	408	527	390	517	393	380
Fp2-ConTg-,TGT,max.ampl	-18.6397	-12.8669	-17.363	-15.6029	-39.5734	-12.0342	-12.6602	-24.3506	-8.35754	-18.3015	-20.7462	-15.5844	-14.8076	-28.2365	-51.6861	-15.5588	-21.0736	-23.3899	-20.2904	-15.896	-12.1568	-13.1338	-21.383	-19.2129	-18.6739	-14.6514	-32.2914	-19.6778	-22.8881	-7.3353	-24.8196	-27.6054	-24.3894	-16.3792	-16.0355	-19.924	-23.1682	-14.1303	-19.0262
Fp2-ConTg-,TGT,mean.ampl	-13.9403	-1.04871	-11.1666	-8.05831	-16.5966	-5.88609	-6.47118	-19.0356	-4.85911	-10.5699	-13.161	-8.61125	-7.41199	-16.3213	-41.6702	-10.7179	-15.3198	-9.26105	-10.4353	-9.40957	-4.20867	-4.1516	-7.55476	-10.8431	-9.30018	-9.95	-23.4799	-10.3364	-7.34824	-3.48431	-17.6855	-18.7715	-19.9764	-7.33208	-13.3953	-10.884	-11.4933	-6.2126	-11.7521
Fp2-ConTg-,TGT,peak.latency	347	353	340	332	345	553	507	345	350	372	382	378	367	478	528	410	480	232	382	428	382	423	425	518	512	373	400	462	278	352	278	530	417	403	303	388	367	510	388
Fp2-IncTg-,TGT,max.ampl	-21.632	-14.1842	-17.325	-17.7789	-30.6584	-11.3305	-13.1817	-27.3523	-7.47852	-16.1369	-28.9034	-16.0565	-16.665	-21.4268	-50.2687	-16.646	-27.4758	-18.509	-19.9003	-17.181	-14.1659	-11.695	-26.0371	-24.5282	-21.1539	-19.708	-24.1462	-15.9779	-23.2599	-6.41858	-25.7666	-28.8161	-25.1025	-15.8884	-14.2417	-20.4332	-34.3517	-23.8858	-14.3028
Fp2-IncTg-,TGT,mean.ampl	-14.4548	-4.41645	-12.5843	-11.5042	-19.816	-5.79781	-8.1255	-22.8866	-5.31532	-8.9183	-15.0987	-10.9193	-10.8804	-13.5057	-37.0592	-11.5249	-16.7824	-7.43161	-10.8651	-8.06804	-6.86306	-6.58779	-13.4812	-13.1483	-11.7777	-12.8968	-18.9252	-8.99956	-9.52934	-3.64855	-17.9392	-18.7983	-21.869	-7.19654	-9.90361	-10.0693	-19.0893	-11.5943	-10.3266
Fp2-IncTg-,TGT,peak.latency	398	363	415	362	482	397	668	400	387	495	467	248	645	387	635	373	645	390	380	408	397	485	407	525	485	415	488	390	288	348	390	563	420	395	458	380	512	660	360
F4-AllCon,CUE,max.ampl	-4.64218	-3.8207	-3.64921	-6.57363	-6.68734	-2.8244	-3.2709	-10.4862	-3.21249	-4.3416	-4.58781	-4.3551	-5.98115	-3.84687	-6.31026	-4.03427	-9.07164	-4.29368	-4.70163	-5.95088	-2.37943	-2.67621	-2.24362	-2.0307	-3.00491	-3.25508	-6.40972	-4.17527	-3.51887	-3.12024	-4.65924	-4.98825	-4.57583	-1.97155	-4.39479	-4.42738	-5.52763	-3.89304	-1.8879
F4-AllCon,CUE,mean.ampl	-1.30947	-0.269578	-1.62558	-3.39734	-3.01695	-0.903512	-1.71811	-4.71857	-1.3505	-1.8169	-1.29356	-1.09841	-3.17575	-1.37625	-3.69057	-1.7663	-4.78594	-1.56873	-1.64984	-2.10149	-0.538707	-0.420274	-0.710506	-0.638413	-1.76781	-1.39826	-4.30293	-1.6427	-1.82568	-1.29053	-2.42995	-2.80908	-2.61036	-0.477884	-2.55347	-1.61766	-2.11376	-0.67692	-0.400247
F4-AllCon,CUE,peak.latency	-1362	-1197	-1200	-1378	-1330	-1392	-1425	-1383	-1343	-1185	-1360	-1328	-1208	-1337	-1395	-1357	-1452	-1335	-1442	-1395	-1047	-1437	-1347	-1390	-1308	-1362	-1362	-1417	-1328	-1227	-1378	-1310	-1103	-1145	-1392	-1442	-1392	-1350	-1380
F4-AllCon,CVV,max.ampl	2.27076	-3.67305	1.37449	-2.17228	1.64827	1.68465	2.92291	-4.83267	0.96401	2.10819	3.16142	-4.14494	2.41848	3.85304	2.25211	-2.99327	-2.74175	3.40639	3.54574	3.17914	1.39639	-1.38178	1.43127	3.43177	-0.819181	2.61427	2.77702	-1.72145	1.62178	2.00414	-2.03307	-2.48656	2.2226	1.52768	2.48584	3.63273	-5.82178	-3.50249	-1.49294
F4-AllCon,CVV,mean.ampl	0.970963	-0.574275	8.5171e-05	-0.112733	0.50684	0.169317	0.75014	-2.19979	0.326599	0.724525	0.993392	-0.379885	0.300363	0.678363	0.428499	-1.18076	-0.231365	1.79932	2.10338	0.617645	0.356782	-0.0444345	0.0904438	0.693987	-0.207972	0.860265	0.947514	-0.123049	0.257231	0.902204	-0.258	-0.232542	0.524092	0.0985761	0.808646	2.00956	-1.39963	-0.0103594	-0.30487
F4-AllCon,CVV,peak.latency	-243	-568	-715	-45	-658	-212	-140	-788	-825	-193	-823	-43	-410	-17	-143	-17	-787	-555	-40	-175	-278	-643	-572	-282	-245	-797	-240	-72	-372	-468	-817	-37	-373	-402	-355	-108	-157	-178	-518
F4-AllCon,TGT,max.ampl	-6.86961	-6.88279	-7.09424	-8.1096	-9.41994	-5.90758	-7.48525	-7.63453	-4.70581	-7.43311	-10.6619	-7.06261	-6.39978	-9.24477	-12.2423	-6.68867	-12.6076	-10.7542	-13.4017	-8.31872	-5.51327	-3.0421	-7.96099	-10.1306	-8.74144	-7.88173	-12.4516	-10.0765	-7.89897	-5.54233	-6.2929	-8.15933	-5.78333	-5.30172	-6.70009	-13.1113	-8.59398	-3.87929	-3.02167
F4-AllCon,TGT,mean.ampl	-3.27542	-0.325377	-3.13735	-3.51748	-4.77104	-2.1984	-1.97289	-4.44139	-2.70067	-3.33713	-4.3442	-3.89525	-2.7226	-3.85628	-8.95314	-3.16706	-8.75788	-2.92825	-5.57362	-2.57357	-0.550063	-0.503961	-0.666308	-4.55944	-3.99609	-4.85253	-8.5387	-5.67785	-3.08145	-3.12052	-3.71813	-4.92447	-2.97711	-2.18427	-4.47105	-5.45849	-2.40972	-0.434941	-0.218596
F4-AllCon,TGT,peak.latency	197	353	427	372	363	625	497	345	622	510	480	395	367	425	403	405	492	243	362	467	540	440	247	527	512	387	478	407	243	357	500	515	152	405	258	368	532	667	143
F4-NoCue-,CVV,max.ampl	3.88743	-6.87079	-2.31438	-4.22223	-2.2955	-2.72625	2.27422	-6.22499	1.94334	4.58792	5.69364	-4.18438	-5.19744	4.12003	-3.37102	-2.44015	-5.41622	5.05085	6.17863	-4.32322	-2.73227	2.2673	2.41031	3.07798	-1.64124	2.47253	6.88472	-2.39188	2.85818	2.80172	-3.43825	-3.44064	3.05472	1.14543	1.97092	3.96562	-6.92341	7.84036	-2.7021
F4-NoCue-,CVV,mean.ampl	0.692399	-0.360097	-0.309644	-0.242708	-0.229051	-0.391141	0.335972	-3.09521	0.155077	1.19721	1.54963	-1.45379	-0.135842	0.0134023	-0.150863	-0.990886	-0.47958	1.64477	2.09896	-0.0952575	-0.177845	0.0288705	0.17945	0.128518	-0.385422	0.359738	1.44775	-0.249827	0.353489	0.963088	-0.144584	-0.376641	0.0864412	0.00171987	0.230944	0.633062	-0.912235	0.070413	-0.266711
F4-NoCue-,CVV,peak.latency	-52	-437	-838	-28	-842	-753	-535	-782	-887	-505	-52	-655	-820	-37	-895	-17	-878	-137	-40	-700	-132	-728	-538	-68	-237	-205	-197	-835	-898	-473	-812	-160	-485	-530	-443	-463	-477	-893	-497
F4-NoCue-,TGT,max.ampl	-7.30824	-10.8164	-8.41974	-8.1644	-11.5236	-6.24801	-9.0775	-7.47433	-5.05175	-8.25295	-11.3635	-7.54796	-8.5151	-10.6379	-12.232	-7.49342	-15.1293	-11.2292	-14.251	-8.82665	7.79282	4.73996	-7.48189	-9.95448	-8.01234	-7.94324	-13.5762	-12.228	-8.83989	-6.56625	-8.78532	-8.19477	-5.99056	-6.39548	-8.65143	-13.8749	-11.5246	7.71023	-3.46976
F4-NoCue-,TGT,mean.ampl	-3.43139	-0.532621	-3.56187	-3.12214	-5.33284	-1.61075	-2.65684	-3.24647	-3.28079	-3.59985	-4.7995	-4.07592	-3.20429	-4.95658	-9.31101	-3.86603	-9.70686	-3.04508	-5.39539	-2.42029	0.0498491	0.284272	-1.00677	-4.49229	-3.74051	-4.83441	-7.09722	-6.09663	-3.36576	-3.77372	-4.38194	-4.57401	-3.47262	-2.02993	-5.38329	-4.74378	-2.96338	0.278167	-0.73661
F4-NoCue-,TGT,peak.latency	188	358	433	350	363	725	497	345	617	510	452	378	367	470	363	408	487	243	363	450	145	332	270	527	387	358	490	407	233	357	255	527	232	395	262	365	368	325	143
F4-NtCue-,CUE,max.ampl	-6.20519	-8.99585	-4.13213	-6.42283	-8.89086	-5.2063	-4.21316	-15.193	-4.30206	-6.45801	-7.78051	-4.87814	-8.31064	-5.06956	-6.95698	-3.96962	-11.8223	-6.71044	-5.31541	-7.24948	5.15331	-4.2607	-3.84842	-4.22545	-4.82556	-4.07053	-6.82362	-5.96315	-6.385	-3.55334	-5.70855	-5.73248	-5.33549	-3.61326	-6.02715	-6.28945	-7.19522	-6.13675	-3.0082
F4-NtCue-,CUE,mean.ampl	-0.98845	-1.05652	-1.45429	-2.61761	-2.95074	-1.9905	-2.29372	-6.61906	-1.35484	-1.5174	-2.46419	-0.584545	-4.15403	-1.60421	-3.59529	-0.84852	-5.56461	-1.87937	-1.61995	-2.71762	0.177783	-1.36515	-0.795247	-1.26684	-2.51667	-2.14734	-2.46047	-0.366838	-2.05806	-1.22526	-2.22882	-2.77709	-2.50781	-1.05754	-2.77362	-2.03733	-1.6247	-1.40406	-0.630104
F4-NtCue-,CUE,peak.latency	-1362	-1213	-1202	-1378	-1340	-1373	-1423	-1383	-1343	-1177	-1337	-1328	-1368	-1318	-1385	-1350	-1398	-1340	-1442	-1398	-1260	-1430	-1362	-1060	-1297	-1075	-1442	-1382	-1328	-1273	-1382	-1378	-1427	-1132	-1395	-1293	-1400	-1182	-1207
F4-NtCue-,CVV,max.ampl	4.14104	-5.22952	3.94572	-3.91328	2.37281	3.00096	3.41361	-5.45103	1.74248	-3.87194	-5.80936	-5.58291	3.51778	4.41138	2.6045	-3.6568	-3.53591	6.25399	4.79582	3.80544	2.52291	2.50447	-1.75887	4.9419	1.6109	2.93582	-4.65234	-2.73081	3.01745	2.88534	-2.75354	-3.90858	2.44635	2.03431	3.1356	5.49882	-7.65716	6.37241	2.56277
F4-NtCue-,CVV,mean.ampl	0.631328	-0.610414	0.203174	-0.407305	0.812585	0.41923	0.746728	-2.00819	0.131847	-0.0277706	-1.0428	-0.428505	0.035412	0.738478	0.48238	-1.48542	-0.24827	1.94175	2.04666	0.498679	0.537041	0.221987	-0.194612	1.35021	0.034515	0.943342	-0.0358079	-0.0658983	0.085084	0.533634	-0.401741	-0.429825	0.691184	0.0432015	1.08637	2.98258	-2.38359	0.16301	0.0696771
F4-NtCue-,CVV,peak.latency	-892	-547	-772	-895	-882	-255	-133	-878	-585	-712	-353	-73	-425	-17	-138	-28	-870	-555	-717	-190	-772	-882	-357	-287	-510	-670	-23	-72	-443	-40	-838	-127	-185	-402	-67	-332	-325	-842	-748
F4-NtCue-,TGT,max.ampl	-7.77861	-6.97058	-6.7177	-8.42472	-9.71281	-5.65684	-4.97144	-8.33706	-3.88572	-8.06437	-7.75965	-9.6316	-4.91696	-8.91297	-12.0499	-6.21137	-13.5109	-11.6124	-14.482	-8.3137	-7.21926	-3.6882	-7.51884	-10.0763	-10.316	-8.99397	-12.5645	-10.3671	-8.54469	-4.75512	-7.5057	-10.7737	-5.55914	-5.19092	-6.16929	-15.5127	-10.1935	-4.31929	-3.08057
F4-NtCue-,TGT,mean.ampl	-3.17488	-0.5798	-2.63841	-3.84383	-4.82385	-2.1681	-0.904137	-5.02477	-1.99444	-3.81073	-2.37978	-5.63873	-1.9172	-3.54889	-9.25278	-2.7225	-8.49533	-3.60853	-5.89684	-2.55521	-0.872304	-0.270777	-0.6058	-5.00902	-4.53033	-5.06275	-9.05218	-5.94608	-3.16018	-2.49554	-4.43303	-6.03267	-2.98856	-2.11447	-4.19176	-6.80053	-2.5433	-1.079	-0.417625
F4-NtCue-,TGT,peak.latency	190	353	432	338	348	592	503	383	663	418	375	390	250	483	378	392	513	232	377	473	555	427	245	543	518	390	377	372	243	347	505	493	140	273	448	362	525	630	372
F4-SpCue-,CUE,max.ampl	-6.86735	5.95108	-6.46213	-7.93041	-8.55932	-2.35103	-4.71654	-12.4266	-4.69671	-4.24512	-4.76748	-7.65532	-10.0172	-6.26546	-7.48921	-5.62329	-13.3991	-5.55518	-5.0716	-7.91505	-4.60609	3.42038	-2.3071	-2.35372	-3.00035	-3.50803	-9.3982	-6.04341	-4.90407	-5.50457	-6.18912	-5.97221	-7.22141	-2.0352	-5.21021	-5.79685	-10.1211	-6.41579	-4.13242
F4-SpCue-,CUE,mean.ampl	-2.8064	0.920891	-2.14108	-4.40944	-3.62082	-1.06519	-2.41079	-3.65556	-1.75838	-1.99084	-1.72583	-1.68853	-4.06285	-1.83328	-5.09099	-2.21307	-5.29066	-2.47445	-1.32262	-2.80084	-1.06959	0.653822	-1.01928	-0.281936	-1.35663	-1.02554	-6.54832	-3.71657	-3.20865	-1.76975	-3.21548	-3.37975	-3.67115	-0.517717	-3.20059	-2.94526	-2.94944	-1.20639	-0.240334
F4-SpCue-,CUE,peak.latency	-1392	-982	-1140	-1345	-1310	-1045	-1433	-1410	-1312	-1185	-1070	-1375	-1237	-1363	-1395	-1357	-1440	-1328	-1395	-1133	-1190	-1235	-1237	-1402	-1320	-1362	-1343	-1422	-1348	-1227	-1412	-1310	-1103	-1295	-1335	-1443	-1352	-950	-1358
F4-SpCue-,CVV,max.ampl	4.06256	-4.80414	1.79461	4.24675	3.07798	2.6367	4.06524	-4.31306	1.97936	3.21421	5.31415	4.491	3.60092	4.05515	3.31537	-4.19864	3.43016	5.30856	5.48403	5.76673	2.68793	-3.09676	1.72855	3.698	-1.86721	4.4563	4.46519	-3.34174	2.5985	2.71827	-3.63778	5.42693	3.68015	2.25675	3.62807	5.06308	-6.83818	-6.82417	-3.38038
F4-SpCue-,CVV,mean.ampl	1.58894	-0.748968	0.106323	0.31088	0.937014	0.480081	1.16767	-1.49598	0.692147	1.00413	2.47335	0.750093	1.00152	1.27219	0.954117	-1.0659	0.0337953	1.81143	2.1653	1.44951	0.710662	-0.384162	0.286493	0.603232	-0.272931	1.27771	1.4306	-0.0528507	0.334821	1.20819	-0.22861	0.112251	0.794972	0.250285	1.10719	2.41161	-0.8644	-0.264501	-0.71732
F4-SpCue-,CVV,peak.latency	-413	-457	-732	-720	-813	-215	-145	-822	-757	-230	-140	-440	-772	-33	-323	-27	-40	-703	-382	-735	-518	-860	-507	-282	-442	-758	-632	-87	-327	-647	-610	-602	-373	-380	-345	-673	-195	-695	-143
F4-SpCue-,TGT,max.ampl	-6.94344	7.9288	-6.86925	-9.29944	-8.32348	-7.48379	-9.09697	-9.54323	-5.63813	-7.44223	-14.5051	-5.4481	-6.48895	-10.2071	-12.7236	-7.04077	-11.1553	-10.2166	-13.897	-9.03444	-6.12547	-4.64257	-9.23567	-10.8238	-9.1963	-9.14386	-13.959	-9.43111	-6.47101	-5.93214	-6.03911	-7.53574	-6.80924	-5.74994	-6.00557	-12.0939	-10.5805	-6.54581	4.41248
F4-SpCue-,TGT,mean.ampl	-3.2201	0.133052	-3.21177	-3.58633	-4.15645	-2.81636	-2.35777	-5.05292	-2.8268	-2.60082	-5.85432	-1.9643	-3.0463	-3.06343	-8.29563	-2.91256	-8.07136	-2.13113	-5.43341	-2.74523	-0.828084	-1.52538	-0.386354	-4.17703	-3.71858	-4.66044	-9.4667	-4.99057	-2.71936	-3.091	-2.34076	-4.16765	-2.4727	-2.40866	-3.83706	-4.83111	-1.74099	-0.503991	0.495336
F4-SpCue-,TGT,peak.latency	383	190	422	388	235	632	503	628	627	495	507	332	383	392	397	397	548	232	357	428	552	518	235	533	488	505	463	467	238	362	435	530	162	263	208	368	555	628	705
F4-ConTg-,TGT,max.ampl	-6.71312	-8.54538	-6.6679	-8.352	-11.1238	-7.57971	-8.19677	-7.74693	-4.68966	-7.897	-8.74612	-7.70952	-5.93067	-10.5728	-12.1018	-6.70966	-11.0063	-11.6785	-13.8258	-7.88258	-4.56728	-3.05815	-7.29144	-10.1098	-8.84356	-7.35282	-13.324	-11.1665	-7.0077	-5.8273	-6.63472	-8.83231	-5.44581	-6.34913	-6.75792	-13.4142	-8.26236	5.0857	-3.17824
F4-ConTg-,TGT,mean.ampl	-3.082	-0.686845	-2.76969	-3.1207	-4.66269	-2.84748	-2.15088	-3.69427	-2.91425	-3.23067	-2.65506	-3.62935	-1.53808	-3.94425	-8.947	-2.996	-7.74954	-2.85772	-5.68468	-2.907	-0.0671734	-0.161451	-0.0705763	-5.12354	-3.48251	-4.36749	-8.512	-5.60216	-2.21348	-2.91003	-3.53139	-5.29371	-3.0998	-2.4713	-4.79528	-5.57278	-1.20095	0.407406	-0.199264
F4-ConTg-,TGT,peak.latency	190	353	445	338	370	620	495	345	388	375	452	373	367	477	448	405	330	237	382	467	540	440	242	527	390	358	490	517	245	352	227	527	518	402	258	382	527	435	248
F4-IncTg-,TGT,max.ampl	-7.92906	5.31541	-8.3074	-8.32696	-9.73383	-5.0593	-6.94099	-9.10938	-5.27887	-8.00449	-13.9414	-7.43218	-7.31139	-8.53484	-12.7296	-7.10377	-14.8125	-9.95873	-13.7019	-8.797	-6.45926	-4.323	-8.82217	-10.3177	-9.42907	-9.09906	-12.0144	-9.96742	-8.88955	-6.21839	-7.34989	-8.21468	-6.61373	-5.08332	-7.19388	-13.5874	-10.3726	-6.29319	-3.29078
F4-IncTg-,TGT,mean.ampl	-3.46871	0.0398957	-3.50501	-3.91402	-4.87938	-1.54932	-1.79493	-5.1885	-2.48712	-3.44359	-6.03369	-4.16134	-3.90711	-3.76855	-8.95928	-3.33806	-9.76625	-2.99877	-5.46254	-2.24015	-1.03269	-0.846472	-1.26204	-3.99535	-4.51012	-5.33758	-8.5654	-5.73822	-3.94905	-3.33159	-3.90503	-4.55484	-2.85385	-1.89764	-4.14751	-5.34417	-3.72053	-1.27729	-0.237727
F4-IncTg-,TGT,peak.latency	387	183	427	378	473	720	497	390	640	500	525	390	395	392	395	407	507	243	358	462	540	573	245	543	480	412	475	363	243	538	500	460	140	532	465	362	540	633	143
P4-AllCon,CUE,max.ampl	5.22426	6.49794	2.14279	1.21162	4.11277	2.1045	0.933627	5.96304	1.97028	4.46034	3.78559	5.45964	2.50101	5.21123	3.12588	2.79812	3.89371	-2.74588	3.57192	4.00163	2.08067	-1.37031	2.00963	4.36291	2.48665	4.74645	2.71347	3.84166	-2.95149	1.47787	3.89002	3.46524	2.33359	-3.76127	3.93276	3.60972	5.00577	4.60996	3.47833
P4-AllCon,CUE,mean.ampl	1.68395	2.19345	0.497445	0.533869	1.11992	0.836767	0.0294234	2.67422	1.42704	1.91911	1.91067	2.51045	0.910161	2.95214	2.08146	0.952228	0.949612	-1.35972	1.70513	0.415845	0.480851	-0.346203	1.05189	0.958053	1.12275	2.53457	1.6489	2.1941	-0.230217	0.627534	2.18417	1.55145	0.988306	-0.188797	1.87957	1.69248	1.08194	1.30673	1.61003
P4-AllCon,CUE,peak.latency	-1348	-1393	-1318	-1315	-1335	-1083	-1227	-1347	-1073	-1173	-1173	-1308	-1165	-1310	-1342	-1197	-1402	-1385	-1203	-1358	-1053	-1232	-1057	-1348	-1310	-1268	-1257	-1223	-1410	-1168	-1143	-1370	-1138	-1417	-1088	-1203	-1377	-1335	-1403
P4-AllCon,CVV,max.ampl	-4.61448	-4.39568	-2.58404	-2.56065	-0.963389	1.25009	-1.68548	-3.5492	-2.10216	-3.27417	-2.40338	-3.55599	-2.18572	-3.82528	-2.72285	-1.56636	-3.70547	2.25087	-3.96649	-3.3122	-3.0405	-1.65583	-1.85097	-2.05861	-1.64968	-3.54541	-2.46195	-3.64119	1.42314	-1.50493	-2.97388	-2.20195	-1.94835	0.966343	-4.28998	-3.68143	-3.9908	-2.96457	-3.2978
P4-AllCon,CVV,mean.ampl	-2.63545	-1.72956	-0.876439	-0.975834	-0.357695	0.0513439	-0.800338	-1.6278	-0.312336	-0.990005	-0.474069	-1.69386	-0.567958	-1.84273	-1.26541	-0.554359	-1.21054	0.362692	-1.76076	-1.53267	-0.959868	-0.597889	-1.00871	-1.06054	-0.98504	-1.35696	-1.12763	-2.31717	0.108066	-0.759517	-0.952063	-0.741081	-0.588877	0.0895466	-0.972729	-1.70639	-0.878853	-0.911454	-0.862341
P4-AllCon,CVV,peak.latency	-773	-480	-225	-273	-440	-648	-23	-112	-500	-360	-410	-33	-938	-292	-677	-65	-943	-277	-10	-233	-68	-215	-497	-340	-432	-663	-787	-317	-958	-200	-218	-247	-370	-758	-152	-10	-535	-377	-272
P4-AllCon,TGT,max.ampl	9.97585	14.2501	8.86283	5.43411	8.54876	2.53297	5.05504	12.0766	2.74616	8.79827	12.3123	10.5229	5.24436	14.4658	8.64071	11.2252	7.30403	-6.88754	7.23411	12.9704	5.23881	3.39859	8.70204	10.2286	9.321	13.6938	8.50443	10.5668	2.8055	5.35045	8.13629	8.52541	7.38936	3.88622	6.10137	7.01288	11.8527	7.55935	5.57553
P4-AllCon,TGT,mean.ampl	6.68345	6.24649	5.37797	3.45249	3.81816	1.006	2.43603	6.45895	0.605544	4.88503	8.33601	7.329	0.918066	7.5392	6.54953	5.54035	3.28247	-0.258473	4.81392	6.38243	2.35733	0.730411	5.18951	6.15019	5.11537	6.28921	4.34301	6.21125	0.920953	3.28812	5.00373	5.10268	3.60362	1.5015	4.26593	4.70535	6.31242	2.75096	3.48882
P4-AllCon,TGT,peak.latency	335	312	193	370	238	378	345	203	358	378	338	358	225	228	348	348	165	143	512	242	560	538	380	252	362	367	323	315	518	353	312	352	392	275	307	520	210	227	190
P4-NoCue-,CVV,max.ampl	-6.0911	-6.34235	-3.47402	-3.39403	-1.51214	2.65904	-2.4304	-4.04569	-1.77959	-4.97311	4.1545	-3.20313	-4.2266	-4.94989	-2.1945	-2.13121	-4.47415	2.59207	-4.72155	-2.92431	-3.56751	-2.92095	-1.65452	-2.50066	-2.31734	-1.8519	-3.03614	-5.08837	1.73613	-1.92511	-3.55142	-1.98036	-2.92627	-1.18283	-5.43856	-3.88158	-4.30124	-4.1116	-4.77934
P4-NoCue-,CVV,mean.ampl	-1.58105	-1.50742	-0.96826	-1.31855	-0.12435	0.152686	-0.802413	-0.560871	-0.124861	-1.03549	1.15082	-0.960564	-0.337125	-1.77914	-0.79251	-0.347992	-1.18588	0.437695	-1.37775	-0.754207	-0.905439	-0.94362	-0.451641	-0.640828	-0.882672	-0.0492616	-0.736185	-1.55848	0.095803	-0.5762	-0.620079	-0.412163	-0.11593	-0.00907918	-0.552706	-1.19258	-0.873128	-0.284947	-0.748592
P4-NoCue-,CVV,peak.latency	-862	-475	-230	-273	-75	-677	-18	-283	-362	-60	-952	-25	-147	-253	-335	-65	-940	-267	-12	-233	-87	-777	-618	-477	-133	-945	-778	-193	-732	-565	-213	-300	-373	-10	-152	-518	-535	-383	-282
P4-NoCue-,TGT,max.ampl	10.6025	16.2782	9.08588	6.3783	9.76561	3.75823	5.14314	11.0934	3.28373	13.5953	13.7993	11.1896	6.81091	15.2853	8.79568	11.951	9.7466	-8.48141	7.77079	13.1097	6.37191	3.28193	8.25751	10.0581	9.72975	13.4719	11.0382	10.9334	3.60443	6.18523	8.34025	8.92808	7.55577	4.6773	6.86799	6.48893	12.2363	7.83796	6.89882
P4-NoCue-,TGT,mean.ampl	6.67879	7.08753	5.61731	3.64186	4.51364	1.12036	2.47481	6.69588	1.09608	6.82345	9.36724	8.07543	2.05251	8.89314	6.67104	6.02946	4.52771	-0.28701	4.32334	6.29767	2.98306	0.662134	4.91698	6.27794	5.98281	5.66987	5.40641	6.15354	0.573974	3.96355	5.47249	5.25392	3.21458	1.8479	4.49055	4.26188	6.23271	2.88331	4.12522
P4-NoCue-,TGT,peak.latency	345	312	207	362	238	378	345	210	252	377	365	347	225	357	352	348	207	150	518	247	550	238	387	248	355	377	323	348	518	345	305	347	392	303	302	240	510	348	185
P4-NtCue-,CUE,max.ampl	7.24378	9.95282	3.85227	1.6475	5.56919	3.48708	2.11241	9.98855	3.71761	9.6342	5.59392	5.92292	6.63566	7.86807	4.33896	3.28302	5.78035	-3.77237	4.1151	7.76823	5.16536	2.48569	2.76736	7.65236	4.76457	9.42185	5.33537	6.86822	-4.2163	2.59688	5.37378	5.73272	5.53391	2.28057	4.77659	5.4816	7.45329	7.42525	5.23099
P4-NtCue-,CUE,mean.ampl	2.43177	2.42727	0.60718	0.191985	1.82347	1.11809	0.0967271	4.09524	2.21987	2.52995	0.92682	2.25468	1.46007	4.32638	2.16113	0.618971	1.29502	-0.482093	0.938859	0.955923	1.36456	0.095007	1.24206	1.82509	1.89664	3.71641	2.30602	3.9555	-0.202135	1.05124	2.64316	2.19202	1.9069	0.103849	2.41329	1.6711	0.572261	2.66956	1.77397
P4-NtCue-,CUE,peak.latency	-1350	-1372	-1308	-1020	-1332	-1098	-1078	-1342	-1347	-1177	-1400	-1330	-1190	-1207	-1315	-1195	-1408	-1413	-1202	-1358	-1087	-1320	-1115	-1348	-1305	-1318	-1377	-1357	-1388	-1285	-1165	-1340	-1112	-1298	-1143	-1202	-1355	-1167	-1225
P4-NtCue-,CVV,max.ampl	-8.13048	-5.82805	-2.64797	-2.73857	-2.01114	-1.95221	-2.0398	-4.72533	-2.91197	-4.39139	-5.33055	-5.32041	-3.75407	-4.83483	-3.74325	-2.54634	-3.18573	-2.51135	-4.87737	-4.83659	-3.24908	-2.22277	-2.7487	-3.45449	-3.10733	-5.66632	-4.76775	-5.66111	-1.69868	-2.12864	-3.96571	-4.60483	-5.33805	1.53974	-4.32003	-5.5834	-6.17624	-4.52792	-3.3037
P4-NtCue-,CVV,mean.ampl	-3.38447	-1.9866	-1.00897	-0.430895	-0.636729	-0.284216	-0.802915	-2.09006	-0.300842	-0.41257	-2.46211	-2.60306	-0.688121	-2.46662	-1.61875	-0.648788	-1.5342	-0.142405	-1.75202	-2.03781	-1.25694	-0.428424	-1.2394	-1.5818	-1.11949	-1.96271	-1.39998	-2.87401	-0.325591	-0.967133	-1.49268	-0.804838	-1.38543	0.0605417	-1.21097	-2.33059	-1.05309	-1.862	-0.906437
P4-NtCue-,CVV,peak.latency	-853	-902	-225	-243	-307	-303	-152	-717	-488	-818	-292	-33	-938	-322	-677	-43	-727	-480	-160	-122	-160	-645	-497	-945	-692	-807	-908	-638	-850	-287	-257	-430	-697	-765	-63	-70	-647	-525	-672
P4-NtCue-,TGT,max.ampl	10.6458	13.2481	8.81673	5.81232	8.92339	3.3974	4.92468	12.4554	2.05746	7.82397	16.7107	12.1784	4.67008	15.3181	9.13301	10.6767	9.22886	3.69897	9.03183	12.8593	5.3465	4.19531	8.62998	11.2009	9.6093	13.4837	8.01035	10.8222	4.24524	4.78311	8.70531	7.72431	8.53747	4.0274	5.89687	11.2934	12.4497	8.69964	6.77045
P4-NtCue-,TGT,mean.ampl	7.37176	5.94829	5.43486	3.16659	3.92276	1.52483	1.91393	6.46186	0.0554679	3.69718	9.91033	8.18608	0.564189	8.84243	6.92123	4.96373	4.38452	0.377847	5.25662	6.46118	2.28745	0.851944	5.08096	6.26211	4.91825	6.6281	4.36959	6.82666	1.58765	3.00259	5.1296	4.53552	4.30809	1.46703	3.7355	7.13907	6.56766	2.7497	3.41349
P4-NtCue-,TGT,peak.latency	247	290	227	453	235	383	353	203	348	392	338	358	232	333	217	338	165	340	550	242	568	397	387	252	362	340	323	312	337	360	302	342	337	282	307	365	197	217	192
P4-SpCue-,CUE,max.ampl	7.2572	9.84418	2.21351	1.8775	7.15769	2.20874	-2.60859	7.93355	2.68439	6.9191	9.68512	10.1736	4.54321	7.70102	4.39708	5.34464	6.29911	-4.78646	6.83289	5.2946	3.6544	-2.83783	3.88037	5.10287	2.605	8.32784	3.62691	6.25529	-5.09214	1.98961	5.48463	3.85015	4.43606	-6.05166	6.55235	6.20318	6.37017	5.14584	5.03424
P4-SpCue-,CUE,mean.ampl	3.77351	3.48514	0.196123	0.422027	1.83147	0.551494	-0.199703	3.98225	1.21001	2.84976	4.29002	4.60788	1.73293	3.33671	2.74041	2.17143	1.47467	-3.07725	2.32807	1.15762	0.452692	-0.265182	2.21292	0.516928	1.21669	4.49696	1.61083	3.45213	-0.0130846	0.493553	3.13434	2.01745	1.59242	-0.102408	2.95178	3.15284	1.56213	1.49312	2.55957
P4-SpCue-,CUE,peak.latency	-1163	-1392	-1113	-1315	-1335	-1350	-1305	-1355	-1007	-1117	-1168	-1313	-1328	-1245	-1185	-1213	-1268	-1385	-1167	-1342	-1162	-1248	-1310	-1382	-1310	-1238	-1142	-1235	-1420	-1230	-1227	-985	-1172	-1417	-1077	-1220	-1377	-1293	-1325
P4-SpCue-,CVV,max.ampl	-8.71159	-5.44046	-2.92216	-2.93572	-1.75849	1.58342	-2.46451	-4.75739	-2.79291	-5.21281	-3.53673	-4.10149	-3.14244	-3.55637	-3.26496	-2.21063	-5.27359	3.81401	-5.10985	-4.67081	-3.26059	-2.82174	-3.25276	-3.50605	-2.79647	-4.95316	-3.36404	-4.82103	2.48455	-2.31143	-4.81919	-2.91462	-3.99359	1.05172	-5.44046	-4.39138	-5.35739	-4.09698	-4.74329
P4-SpCue-,CVV,mean.ampl	-2.94489	-1.69118	-0.652086	-1.17525	-0.311977	0.28537	-0.795685	-2.23246	-0.510242	-1.52195	-0.113323	-1.5187	-0.677819	-1.28242	-1.38495	-0.666312	-0.911596	0.792787	-2.15871	-1.80601	-0.717456	-0.421621	-1.3351	-0.958991	-0.9529	-2.05891	-1.24674	-2.52018	0.553981	-0.734957	-0.744454	-1.00573	-0.267009	0.217264	-1.15556	-1.59623	-0.689514	-0.587416	-0.932551
P4-SpCue-,CVV,peak.latency	-515	-550	-743	-280	-948	-623	-23	-117	-520	-687	-960	-122	-718	-280	-708	-467	-923	-315	-565	-488	-58	-155	-447	-735	-870	-658	-605	-545	-960	-855	-337	-473	-248	-748	-342	-90	-280	-943	-180
P4-SpCue-,TGT,max.ampl	9.90446	14.6365	10.4139	5.1125	7.47677	2.31091	5.44171	13.054	3.63404	10.0024	12.0327	8.95572	5.18169	15.3081	9.07447	11.2692	5.17207	-7.01089	8.04701	13.6583	5.22162	5.07201	9.65439	10.3904	8.73771	14.8978	7.18065	10.7935	2.4525	5.37964	8.03378	9.93164	7.50514	3.80374	6.48273	8.19862	14.5996	9.55505	5.11267
P4-SpCue-,TGT,mean.ampl	5.9998	5.71678	5.08175	3.54899	3.01807	0.372799	2.91935	6.21942	0.66508	4.13447	5.71605	5.7259	0.138451	4.88202	6.05655	5.62765	0.935364	-0.866256	4.87777	6.38843	1.8015	0.677155	5.57058	5.91052	4.44332	6.56965	3.25302	5.65311	0.602098	2.89853	4.4091	5.51669	3.28813	1.1888	4.57194	2.71521	6.14311	2.61987	2.92658
P4-SpCue-,TGT,peak.latency	337	312	187	390	237	530	368	207	370	493	260	358	200	222	365	345	148	143	495	220	453	543	365	418	362	362	312	315	192	353	340	370	382	263	328	513	202	237	538
P4-ConTg-,TGT,max.ampl	11.5303	14.9262	8.86215	6.51562	8.55529	3.16909	6.62366	12.6267	3.29159	9.2488	13.7023	9.79246	5.16957	13.7948	8.28578	11.2484	7.67845	3.71001	7.2562	13.3739	7.74872	3.23162	8.20111	11.4525	9.97212	14.9459	9.68447	11.0233	3.13429	6.07433	9.1125	9.51692	8.03283	3.69925	6.53743	8.61555	14.5468	7.2981	5.73501
P4-ConTg-,TGT,mean.ampl	6.36264	5.58757	4.68843	3.76453	3.24631	1.39342	3.28088	6.51911	0.918296	4.78446	8.38718	6.20776	0.739477	7.51047	6.3312	5.17702	3.36913	0.135743	4.57842	6.0777	3.50859	0.29351	4.84835	6.84247	4.83727	6.24394	5.43692	6.40652	1.24414	3.04667	4.84726	5.44894	3.40517	1.57389	4.49037	5.22609	6.51843	2.40651	3.45324
P4-ConTg-,TGT,peak.latency	342	312	180	373	238	405	345	208	370	378	338	358	208	225	353	348	308	328	558	242	443	537	365	252	362	375	323	315	530	348	322	352	377	275	362	392	202	223	283
P4-IncTg-,TGT,max.ampl	11.1657	13.5668	9.17389	4.88607	8.67086	2.24743	3.91033	11.6062	2.29267	8.63355	11.2115	11.4671	5.82662	15.3355	9.24044	11.2583	7.2868	-7.38131	7.80324	12.5745	4.14674	4.01021	9.47213	9.00476	8.75901	12.7949	7.50835	10.2139	2.91173	4.90133	7.39509	7.9401	7.58939	4.16135	6.04354	7.82998	12.9712	8.57971	6.17515
P4-IncTg-,TGT,mean.ampl	7.00427	6.91234	6.06752	3.14046	4.39001	0.618572	1.59119	6.39881	0.292791	4.98561	8.28733	8.44992	1.09692	7.56793	6.76779	5.90358	3.19484	-0.65269	5.04942	6.68715	1.20599	1.16731	5.53066	5.45791	5.39305	6.33448	3.2491	6.01614	0.597257	3.53004	5.1602	4.75695	3.80224	1.42923	4.04142	4.18457	6.0896	3.09541	3.52403
P4-IncTg-,TGT,peak.latency	232	312	203	453	225	372	372	203	363	377	265	367	225	228	342	355	182	147	510	232	318	227	380	252	357	343	317	318	508	368	318	342	405	280	302	568	513	227	192
O2-AllCon,CUE,max.ampl	7.63143	6.98677	4.1169	-3.16756	7.02097	5.92888	3.01725	8.34847	8.87428	6.2202	8.09692	9.56367	5.77762	6.53053	6.34455	5.09481	7.47772	-4.95664	3.34897	-3.37543	7.1236	3.95608	4.0917	6.33518	4.04154	13.3084	4.65588	5.28027	-8.23131	1.57305	7.01987	9.00951	3.72779	-5.5179	5.39239	3.31632	8.66167	6.50196	5.8901
O2-AllCon,CUE,mean.ampl	2.63201	3.46383	0.900001	-0.532399	2.46814	3.77221	0.192039	4.91032	5.27207	1.62773	5.76145	3.91385	1.41611	3.0139	3.12979	2.19514	2.41637	-1.39204	0.621714	-0.481498	2.28933	1.07367	1.55346	2.65732	1.06018	6.93597	2.94708	2.18184	-3.88588	0.627245	3.35936	6.27212	1.81318	-0.281577	1.33902	0.601706	1.70661	0.873367	1.33295
O2-AllCon,CUE,peak.latency	-1353	-1297	-1318	-1135	-1412	-1092	-1127	-1338	-1385	-1312	-1168	-1330	-1367	-1302	-1323	-1197	-1412	-1387	-1202	-1217	-1080	-1297	-1073	-1398	-1450	-1300	-1360	-1223	-1288	-1128	-1138	-1280	-1240	-1417	-1072	-1203	-1377	-1300	-1398
O2-AllCon,CVV,max.ampl	-4.56478	-5.59949	-3.25214	-2.5977	4.59509	-3.21806	-4.97424	-4.62886	-6.06138	-5.37721	-3.43226	-5.03419	-5.67327	-3.15258	-4.57515	-2.84942	-6.21533	-4.4915	-3.11411	-3.97445	-3.85233	-5.33835	-3.49359	-4.17946	-3.05379	-9.22391	-3.35482	-4.72715	4.89004	-1.60279	-4.05986	-5.38372	3.66742	-1.18487	-2.88024	-3.00421	-7.18941	-8.66412	3.02009
O2-AllCon,CVV,mean.ampl	-1.04013	-1.36422	-1.37912	-0.672966	0.500691	-0.938481	-2.83101	-2.14773	-2.98573	-0.795179	-0.0695118	-3.36481	-1.52264	-1.64612	-0.719139	-0.891769	-2.28886	-0.655374	-0.120464	-0.795045	-1.69156	-2.50558	-1.14795	-1.80279	-0.63837	-4.31795	-1.59414	-1.84067	2.44901	-0.773712	-1.02072	-2.50335	1.31871	-0.147547	-0.0162884	-0.0730118	-2.52525	-1.21243	0.0587192
O2-AllCon,CVV,peak.latency	-805	-482	-1013	-647	-15	-553	-135	-113	-407	-698	-900	-98	-938	-602	-727	-903	-935	-963	-758	-255	-797	-958	-693	-340	-970	-882	-807	-545	-30	-322	-218	-350	-307	-493	-547	-740	-535	-975	-15
O2-AllCon,TGT,max.ampl	13.3756	17.3819	18.9295	11.5877	12.7719	14.3001	18.8215	20.1861	15.4957	16.4305	21.5102	19.9198	16.1332	14.4189	16.7456	16.2375	17.8679	9.25845	8.42397	21.3962	14.7952	20.0457	13.0831	20.4982	14.575	30.3428	13.3886	15.33	-7.63429	6.84033	15.1976	28.039	7.89644	10.9731	10.0511	8.24205	24.0177	13.2731	12.0406
O2-AllCon,TGT,mean.ampl	6.79768	9.55243	8.80252	5.97196	3.64107	10.7922	13.3271	13.9776	10.3463	8.04351	13.6219	14.1411	6.55575	7.47982	9.99741	8.17151	12.4065	1.23118	0.994938	9.35792	7.41988	9.64414	8.49408	14.0466	8.30126	18.695	8.02308	8.00366	-3.20413	4.44588	11.2852	19.1496	2.53038	5.31973	5.28897	0.918688	14.8996	5.29316	6.0406
O2-AllCon,TGT,peak.latency	223	302	172	273	215	267	357	383	235	245	338	242	208	240	220	343	250	323	142	220	262	345	347	418	188	325	323	303	257	213	295	342	277	270	340	142	212	322	280
O2-NoCue-,CVV,max.ampl	-6.18229	-9.26563	-6.12625	-5.06053	3.75219	3.35468	-6.8922	-6.44431	-4.91058	7.59215	5.86938	-6.68211	-4.18035	-5.14909	-2.92779	-2.95141	-5.98065	3.51854	7.99091	-5.81954	-3.96935	-7.89036	3.69919	-5.97601	-3.01972	-5.76309	-3.54327	-4.93028	4.87419	-2.66361	-5.77193	-6.18775	6.88049	-1.89318	-4.65146	5.58314	-7.7148	8.64365	-5.29236
O2-NoCue-,CVV,mean.ampl	-0.0190743	-1.40095	-1.27687	-1.06908	0.798837	0.0120503	-3.00399	-0.435834	-1.21386	0.0117592	2.37519	-2.0587	-0.881452	-1.95536	-0.144687	-0.193084	-1.96049	0.350111	0.17174	-0.22513	-0.479403	-2.16106	0.222082	-1.26162	-0.699217	-1.82469	-1.04015	-1.52702	1.48734	-0.548689	-0.432793	-2.13659	2.04868	-0.343403	-0.140227	0.560116	-2.42495	0.610919	-0.243097
O2-NoCue-,CVV,peak.latency	-783	-478	-168	-907	-17	-755	-135	-432	-345	-17	-763	-185	-147	-253	-705	-898	-295	-262	-37	-560	-87	-248	-190	-327	-840	-872	-873	-193	-32	-570	-215	-612	-48	-82	-147	-48	-120	-712	-290
O2-NoCue-,TGT,max.ampl	12.8426	20.4011	20.5041	12.0067	15.2671	16.6765	19.6782	20.8301	16.5239	17.5661	24.5911	21.9972	17.5322	16.9642	16.9665	16.4529	20.4085	11.326	11.5296	19.8977	13.8853	18.8219	13.0701	23.6843	14.6634	30.2964	15.89	16.5455	-12.9987	8.61208	15.2187	28.424	7.59192	11.9679	11.3451	7.44167	23.6909	15.5638	14.7578
O2-NoCue-,TGT,mean.ampl	6.99603	10.9967	9.12254	6.06274	5.19765	11.0024	13.4946	13.7437	11.3269	10.135	16.0071	15.3393	7.78424	9.39551	10.8593	8.02295	15.0313	1.73376	0.194695	10.3244	6.97645	9.68426	7.58426	16.1423	9.82561	18.3345	9.2699	8.97027	-4.55878	5.6067	11.3667	19.2499	1.82942	6.55302	6.58585	0.173077	15.051	5.51663	7.14571
O2-NoCue-,TGT,peak.latency	218	312	162	273	215	390	378	390	233	143	360	273	188	270	218	343	262	323	147	225	262	335	387	410	233	325	323	298	238	368	300	347	288	360	352	153	210	322	278
O2-NtCue-,CUE,max.ampl	13.7642	10.5061	7.34104	-5.68394	11.5039	7.73688	5.34795	16.6183	14.5356	17.3798	9.54118	11.9641	9.57551	9.3868	7.51587	8.12421	14.4488	6.47198	-5.71005	8.54584	13.1523	6.17084	5.87127	13.1762	6.21298	25.5762	9.92355	8.30415	-7.91495	2.67102	9.65477	12.6138	7.64382	5.88938	7.24948	-10.3722	15.0788	13.6893	5.59947
O2-NtCue-,CUE,mean.ampl	4.93577	3.14109	1.14848	-1.63062	4.40698	4.15561	0.791907	8.18757	8.64358	4.41509	4.43541	3.34558	2.65372	4.61378	2.25061	3.76349	2.74879	0.439326	-0.978157	1.04393	4.66842	1.67586	1.89173	5.6193	2.5762	11.5336	3.02254	4.42252	-4.0822	0.852093	4.14537	7.05507	3.66994	0.56594	2.1732	-0.334334	2.52648	4.09708	1.03265
O2-NtCue-,CUE,peak.latency	-1350	-1363	-1318	-1130	-1390	-1095	-1115	-1328	-1293	-1320	-1347	-1330	-1367	-1317	-1323	-1205	-1417	-1318	-1260	-1352	-1087	-1297	-1107	-1382	-1323	-1318	-1362	-1327	-1278	-1128	-1370	-1335	-1120	-1307	-1127	-1443	-1360	-1150	-1420
O2-NtCue-,CVV,max.ampl	-10.9814	-9.3049	-4.92917	-3.99914	-5.45655	-3.63754	-6.1925	-7.11956	-9.1711	-11.4959	-7.80376	-8.40127	-9.28786	-4.896	-6.55656	-4.84744	-8.97013	-6.74809	5.64076	-8.33015	-6.64825	-8.05841	-4.75484	-6.63814	-4.6321	-13.6976	-8.39437	-6.73989	5.58593	-2.48914	-6.40711	-8.5836	4.35575	-2.94864	-4.49709	-5.58334	-12.6702	-10.73	-4.76756
O2-NtCue-,CVV,mean.ampl	-2.24108	-1.5909	-1.48237	-0.128035	-0.240614	-1.37868	-2.71571	-3.29418	-4.15701	-1.25201	-1.21733	-4.63085	-2.09272	-2.33434	-1.35081	-1.39007	-3.12216	-1.67997	0.0521615	-1.88208	-2.80518	-2.79769	-2.00997	-2.9485	-1.00777	-5.74244	-2.4461	-2.24433	1.86903	-0.980072	-2.11785	-2.08446	0.316144	-0.456381	-0.132058	-0.58729	-3.58459	-2.59964	-0.118445
O2-NtCue-,CVV,peak.latency	-653	-893	-1015	-248	-965	-547	-890	-530	-388	-1000	-990	-892	-938	-122	-730	-872	-940	-875	-30	-967	-155	-950	-703	-947	-698	-893	-892	-638	-230	-935	-578	-220	-925	-493	-547	-860	-535	-990	-228
O2-NtCue-,TGT,max.ampl	15.6633	20.926	18.0674	12.6798	13.4895	14.8943	17.6251	20.3507	14.201	14.1838	25.0367	22.1524	15.756	16.8463	14.6121	14.9876	20.2994	9.43112	8.75316	21.3509	16.3929	20.9035	13.6828	18.0402	15.9666	29.0896	14.0265	16.0826	-10.2239	6.66572	14.4522	25.7734	8.20307	9.89329	9.63627	10.6481	26.4938	14.2904	14.1961
O2-NtCue-,TGT,mean.ampl	7.5375	8.797	8.41481	5.76193	3.45398	10.8645	11.4761	14.4333	10.5354	6.0963	14.6845	16.2909	5.91094	9.22813	9.78308	7.39236	13.5409	1.55877	1.58133	9.01623	7.74607	7.81886	8.74395	12.5828	8.43425	17.3764	8.08206	8.34478	-3.02891	3.76861	11.0488	17.3766	3.21064	4.86329	4.303	2.91026	16.381	4.36351	5.23
O2-NtCue-,TGT,peak.latency	223	290	182	283	145	278	358	385	322	252	338	273	198	327	220	327	295	323	243	210	262	348	387	252	188	330	323	312	122	517	297	342	298	242	340	148	197	323	192
O2-SpCue-,CUE,max.ampl	9.10075	13.2368	6.53236	-4.47337	10.5327	8.86177	-8.05696	9.7068	9.7715	-8.55702	15.3413	15.2412	10.9443	7.38039	9.55614	6.36685	8.61436	-9.85235	5.44283	-8.25591	10.3817	-7.81684	7.45958	7.61792	5.84769	18.4703	9.59269	7.43437	-14.5077	2.84505	10.2227	10.9967	4.8125	-9.18834	8.54739	6.72172	11.9454	13.0173	8.7162
O2-SpCue-,CUE,mean.ampl	2.84548	6.80108	0.539724	-0.388629	2.76534	5.4536	-0.807757	5.16466	5.17831	-0.545552	9.98413	7.25034	2.41965	1.767	4.17709	2.35663	3.48846	-3.27625	1.10875	-1.32623	3.38462	-0.161717	3.18924	0.694878	0.0120005	9.65058	4.04303	2.6598	-7.22913	0.469799	4.13068	6.39489	1.26795	-0.640467	1.30503	1.96378	0.651511	1.15011	1.45474
O2-SpCue-,CUE,peak.latency	-1063	-1305	-1438	-1147	-1430	-1095	-1312	-1350	-1378	-1353	-1168	-1313	-1363	-1245	-1347	-1197	-1407	-1398	-1167	-1317	-1078	-1070	-1087	-1093	-1450	-1250	-1142	-1235	-1280	-1373	-1127	-1280	-1183	-1423	-1072	-1215	-1387	-1283	-1348
O2-SpCue-,CVV,max.ampl	-8.68671	-8.21023	-5.59847	-4.36181	5.34587	-7.47684	-5.68656	-7.24014	-7.1063	-9.67925	-7.77607	-7.68977	-6.34437	-4.73651	-6.13641	-3.42607	-7.84527	-7.77674	-6.60279	-4.93482	-6.72521	-6.10605	-6.35363	-4.76367	-5.46547	-10.8376	-4.59078	-7.57284	7.12995	-2.75231	-7.34157	-8.69211	5.20696	3.0721	8.8885	-5.39335	-9.02354	-11.4034	6.04442
O2-SpCue-,CVV,mean.ampl	-0.868559	-1.10138	-1.37813	-0.820813	0.943919	-1.44882	-2.77333	-2.71318	-3.58696	-1.14529	-1.36606	-3.40487	-1.59374	-0.648666	-0.661998	-1.0921	-1.78305	-0.636267	-0.593006	-0.277924	-1.79246	-2.55799	-1.65596	-1.19827	-0.208015	-5.38673	-1.29616	-1.75058	3.99061	-0.792037	-0.513801	-3.28968	1.59169	0.357209	0.221335	-0.191857	-1.51154	-1.64859	0.542404
O2-SpCue-,CVV,peak.latency	-515	-542	-993	-625	-162	-548	-240	-113	-840	-692	-993	-822	-990	-713	-855	-583	-923	-960	-565	-793	-585	-943	-550	-207	-985	-625	-397	-545	-117	-352	-325	-695	-288	-15	-988	-623	-312	-998	-372
O2-SpCue-,TGT,max.ampl	12.1195	17.7046	19.9789	12.1567	11.6823	18.2407	20.5393	20.0704	17.6479	21.114	20.473	19.307	16.4855	13.6909	18.7245	17.954	17.7467	8.60134	8.7655	24.0002	14.7782	21.4323	15.7641	21.3436	15.0646	32.5765	14.9841	14.204	-9.17718	6.83803	17.1363	31.0939	10.2487	12.3642	9.69811	-6.44596	26.7708	13.5516	11.9333
O2-SpCue-,TGT,mean.ampl	5.8595	8.88611	8.87015	6.0913	2.27166	10.5096	15.0105	13.7557	9.17662	7.89925	10.1607	10.7928	5.97231	3.81581	9.34929	9.0998	8.64748	0.401019	1.23541	8.7331	7.53784	11.4293	9.15402	13.4146	6.6436	20.3742	6.7173	6.69568	-2.02519	3.96242	11.4402	20.8223	2.5524	4.54725	4.97823	-0.327269	13.2552	5.99935	5.73341
O2-SpCue-,TGT,peak.latency	223	312	172	262	228	237	350	388	233	245	257	232	200	232	220	332	223	293	150	210	290	345	212	418	195	333	193	295	487	372	283	352	277	263	352	393	230	333	272
O2-ConTg-,TGT,max.ampl	11.8771	20.2185	18.2284	13.0435	12.7514	16.5388	19.7673	22.0274	14.739	17.7397	23.7731	17.9698	16.403	14.4451	16.0982	16.421	19.0244	9.99231	8.76803	21.7603	15.156	19.0777	14.0565	21.658	13.3149	30.2597	14.6646	16.0478	-7.7742	6.7779	17.0525	27.5317	7.24837	10.938	10.1316	9.052	27.6169	14.3698	12.0445
O2-ConTg-,TGT,mean.ampl	6.54192	8.02945	7.42955	5.97568	3.02482	11.439	13.4777	14.5427	10.6902	7.29264	14.614	12.6682	6.25932	7.55748	9.25699	7.52003	11.4269	1.90431	1.42974	9.50024	8.81995	8.74265	7.86033	14.7804	7.86366	17.4584	8.58527	8.22228	-3.51869	4.01777	11.5277	18.7336	1.71535	5.37417	5.26772	1.78156	14.9935	5.0591	5.50281
O2-ConTg-,TGT,peak.latency	223	278	170	273	223	300	357	378	235	250	338	340	198	320	220	332	262	323	142	208	260	348	325	418	188	375	197	302	245	357	300	352	293	265	345	148	202	317	312
O2-IncTg-,TGT,max.ampl	15.0837	20.4511	20.3722	11.7003	12.9266	13.6462	18.0991	18.7139	16.522	16.686	19.6445	23.0263	16.8576	15.8213	17.3929	16.4234	18.0689	8.86676	8.50022	21.3567	15.9227	21.1692	14.0124	19.4913	16.2421	31.7892	12.873	15.0272	-8.76465	8.26948	13.8352	28.8759	8.93781	11.1225	10.327	8.45406	22.1997	12.5742	13.4496
O2-IncTg-,TGT,mean.ampl	7.05343	11.0914	10.1755	5.96826	4.25732	10.1453	13.1765	13.4125	10.0024	8.79438	12.6298	15.6138	6.85255	7.40216	10.7378	8.82301	13.3862	0.558052	0.560169	9.21561	6.0189	10.5456	9.12782	13.3128	8.73887	19.9317	7.4609	7.78508	-2.88956	4.87436	11.0427	19.5655	3.34622	5.26566	5.31025	0.0558136	14.7954	5.52722	6.57278
O2-IncTg-,TGT,peak.latency	218	370	172	283	215	372	358	388	237	147	330	242	210	240	220	343	213	322	135	220	290	345	380	397	178	270	317	282	288	213	302	342	277	270	335	147	513	322	273
Fz-AllCon,CUE,max.ampl	-5.15071	-5.84961	-4.38656	-5.2012	-5.39798	-1.88215	-3.49336	-9.40078	-2.08473	-5.85905	-2.16603	-7.07465	-7.77017	-3.97658	-5.6061	-2.76465	-6.4473	-1.54076	-4.48166	-3.55191	-3.2019	-2.20838	-1.82015	-3.89458	-2.27005	-4.66409	-3.59509	2.47237	-2.89992	-3.10583	-3.5851	-3.71909	-4.49204	-1.71306	-3.29874	-4.29347	-3.93515	-3.39981	-2.93786
Fz-AllCon,CUE,mean.ampl	-1.36311	-1.89298	-2.04508	-3.06607	-2.19571	-0.552493	-1.32273	-4.82613	-1.16552	-2.12763	-0.532961	-2.6033	-4.05266	-1.55433	-3.54761	-1.34622	-3.42171	-0.364574	-2.27401	-1.82578	-0.50548	-0.135797	-0.263906	-1.7163	-1.22254	-1.61062	-1.53699	0.37992	-0.500147	-1.22776	-1.98203	-1.4895	-2.06021	-0.226993	-1.96432	-2.28624	-1.23952	-1.03641	-1.13918
Fz-AllCon,CUE,peak.latency	-1362	-1230	-1195	-1095	-1330	-1373	-1148	-1350	-1160	-1157	-1077	-1328	-1180	-1323	-1388	-1445	-1265	-1335	-1120	-1167	-1023	-1443	-1353	-1398	-1200	-1328	-1110	-910	-1325	-1188	-1165	-1015	-1095	-1158	-1247	-1110	-1208	-1177	-1302
Fz-AllCon,CVV,max.ampl	3.46592	3.68147	2.11853	2.79019	1.76112	3.11015	2.89645	2.66467	2.49632	2.35916	2.78735	2.48765	2.92327	3.91403	4.09546	-1.43306	5.4459	3.54725	4.93681	4.02378	4.87781	1.63374	1.3919	4.13606	1.17543	2.28709	2.76812	3.54147	1.72291	1.96835	-1.59653	-2.59369	2.37595	1.39995	1.82629	4.88035	-5.26177	2.91405	2.36349
Fz-AllCon,CVV,mean.ampl	1.93809	1.08625	0.366085	0.268069	0.900028	0.714638	1.11449	1.19117	1.16678	0.966515	1.3914	0.701972	0.879189	1.19829	2.02897	-0.541183	1.52177	1.76977	2.69614	1.66825	1.83013	0.242916	0.282165	1.77321	0.499715	0.720039	1.27417	1.8212	0.618137	1.02655	-0.140294	-0.0698342	0.786989	0.0573226	0.689336	2.63652	-1.22111	0.518793	0.591633
Fz-AllCon,CVV,peak.latency	-148	-867	-727	-270	-360	-188	-140	-480	-402	-632	-723	-225	-410	-247	-247	-583	-22	-665	-28	-213	-55	-435	-462	-290	-363	-275	-730	-253	-208	-218	-515	-865	-110	-402	-238	-30	-45	-820	-253
Fz-AllCon,TGT,max.ampl	-11.8041	-11.8189	-8.87751	-9.27814	-10.7897	-9.04216	-10.5773	-12.9843	-5.39382	-7.67695	-11.9223	-7.30889	-8.00631	-12.9426	-13.7616	-7.22392	-18.5651	-5.86433	-15.3216	-9.5577	-12.1746	-3.41141	15.4184	-14.5882	-9.35804	-9.62979	-9.99054	-6.36225	-7.10234	-7.58312	-6.97301	-5.57515	-6.56493	-5.21675	-7.03729	-15.0691	-8.20656	-4.78171	-5.68435
Fz-AllCon,TGT,mean.ampl	-6.83036	-3.74696	-4.35019	-3.46782	-5.84188	-4.14197	-5.16118	-8.59431	-3.39495	-3.29925	-3.1005	-4.47615	-3.51687	-6.02925	-9.50658	-2.59455	-11.5703	-1.48547	-7.07674	-5.09695	-5.02948	-0.634923	0.174088	-7.55561	-4.04949	-4.96916	-4.99339	-0.413529	-2.69618	-4.13752	-3.87139	-2.15182	-3.85594	-2.13074	-4.62047	-6.95409	-1.08514	-1.82701	-3.12195
Fz-AllCon,TGT,peak.latency	508	358	355	405	377	720	673	378	640	427	385	245	395	500	400	388	502	243	382	500	552	440	738	508	538	513	478	387	387	362	512	468	422	400	282	382	517	528	388
Fz-NoCue-,CVV,max.ampl	3.60639	3.50747	3.00877	3.25543	2.11122	2.00679	3.18682	-3.38617	3.12694	4.06283	5.77704	2.07488	3.80711	3.72764	3.70855	-1.83888	6.66676	4.98898	5.90211	3.43061	5.21456	2.75413	3.00783	4.62909	1.59925	4.56362	2.30578	3.81896	2.1607	2.67073	-2.4928	-2.92564	3.9157	-1.9255	2.70292	5.86065	-5.57397	4.92288	3.78415
Fz-NoCue-,CVV,mean.ampl	1.81361	0.132826	0.0735191	0.311961	0.541042	0.0310607	1.01988	-0.867417	0.828062	0.976456	3.32332	0.116895	0.27178	0.578238	1.26092	-0.6394	0.828518	2.23231	2.04709	0.328672	1.25852	0.312952	0.381407	0.776995	0.377683	0.9552	0.103735	1.10919	0.764593	1.04713	-0.125986	-0.635536	0.567911	-0.137402	0.0360747	1.73759	-1.02225	0.0548086	0.64977
Fz-NoCue-,CVV,peak.latency	-243	-78	-230	-270	-647	-22	-718	-860	-312	-492	-497	-213	-78	-35	-143	-578	-28	-105	-45	-228	-40	-23	-355	-60	-820	-195	-702	-253	-210	-50	-688	-718	-487	-127	-158	-22	-45	-568	-253
Fz-NoCue-,TGT,max.ampl	-12.9816	-13.4293	-9.13951	-8.98954	-11.4532	-9.30502	-11.9463	-12.3943	-5.66349	-8.52344	-11.6992	-7.71633	-10.7173	-14.7839	-14.3268	-7.69105	-20.959	-4.75467	-15.5599	-8.2679	-13.2436	-5.89275	-7.60063	-15.7399	-8.79019	-9.47781	-9.76807	-6.62412	-7.3742	-8.62727	-8.56548	-5.92569	-7.85172	-6.05314	-8.44291	-15.2406	-8.09716	-4.89184	-6.80239
Fz-NoCue-,TGT,mean.ampl	-7.45667	-3.77178	-4.9195	-3.18165	-6.46733	-3.16144	-5.69567	-7.42032	-3.30348	-3.62832	-2.35109	-4.77869	-3.65634	-7.56616	-9.39865	-3.21563	-13.0833	-1.6833	-6.61046	-4.21825	-5.05353	-0.352448	-0.0511459	-7.62746	-3.62441	-6.09949	-4.17841	-0.0629717	-2.34953	-5.04074	-4.49432	-1.53967	-4.23435	-2.04273	-5.27764	-6.62659	-0.857577	-1.05215	-3.2674
Fz-NoCue-,TGT,peak.latency	490	358	412	372	383	725	695	373	383	485	373	532	395	500	400	400	495	253	368	705	658	773	270	522	543	520	485	378	387	545	512	468	405	400	290	370	512	660	365
Fz-NtCue-,CUE,max.ampl	-8.34369	-10.1702	-5.60306	-5.68168	-7.1373	-3.41938	-4.60033	-11.4758	-2.52654	-10.4285	-5.19422	-9.03225	-11.7682	-7.68094	-5.40966	-2.7669	-9.60066	-3.50498	-4.72361	-4.49831	-6.11416	-3.74858	-3.65733	-5.35878	-3.23104	-5.75251	-3.89886	2.83709	-5.65992	-3.01151	-4.83567	-4.45204	-5.99004	-3.26065	-4.83051	-6.26809	-5.32547	-8.06075	-3.53479
Fz-NtCue-,CUE,mean.ampl	-1.69454	-2.71535	-2.41588	-2.73176	-2.07528	-1.50084	-1.85787	-5.42344	-1.07024	-2.23697	-0.725688	-2.49772	-6.13342	-2.36439	-3.41844	-0.715953	-4.47606	-0.470479	-2.34673	-1.79546	-1.01517	-0.874243	-0.395986	-2.602	-1.70026	-2.09331	-1.19291	0.173024	-0.98026	-1.05779	-1.68481	-1.80866	-2.57427	-0.586833	-2.55024	-2.97077	-1.66804	-2.43001	-1.19837
Fz-NtCue-,CUE,peak.latency	-1370	-1347	-1202	-1022	-1330	-935	-1132	-1338	-1165	-1167	-1392	-1328	-1188	-1323	-1378	-1450	-1258	-1147	-1118	-1332	-1062	-1445	-1375	-1332	-1295	-1085	-1117	-987	-1330	-1187	-1332	-1010	-1085	-1138	-1258	-1185	-1175	-1177	-1328
Fz-NtCue-,CVV,max.ampl	4.64649	6.04079	3.85075	4.10812	2.69351	4.66618	3.94452	4.70437	2.83096	2.70953	3.52132	2.74319	4.8273	3.65449	6.09087	-2.797	4.65999	4.62877	5.8631	5.63237	5.62394	3.47156	2.30966	5.7502	2.40411	3.35396	4.32317	3.1641	3.67403	2.41419	-2.81421	3.08579	2.72055	-1.81466	2.22721	6.02313	-4.95474	6.10126	3.41918
Fz-NtCue-,CVV,mean.ampl	1.47872	1.61099	0.666409	0.00665645	1.04846	1.39092	1.0358	1.82385	1.06423	0.15825	0.003138	0.279613	0.875256	1.21841	2.29774	-0.830724	1.91787	1.65308	2.81809	1.88253	2.08509	0.482982	0.0240791	2.52655	0.918996	0.522526	1.63704	2.03847	0.969996	0.628245	-0.120052	0.0990733	1.08902	-0.0292335	1.19565	3.6017	-1.06669	1.23341	0.738583
Fz-NtCue-,CVV,peak.latency	-772	-460	-872	-387	-343	-193	-162	-313	-400	-352	-845	-268	-425	-30	-262	-633	-35	-305	-22	-213	-98	-865	-860	-287	-353	-275	-363	-540	-172	-235	-503	-410	-380	-65	-555	-277	-52	-818	-53
Fz-NtCue-,TGT,max.ampl	-10.6667	-12.5049	-10.4535	-9.8026	-11.4547	-8.67389	-9.31412	-16.2109	-5.8889	-7.37668	-11.3439	-9.66774	-6.91767	-12.5137	-14.654	-7.1723	-17.7381	-7.04431	-16.9501	-10.1435	-12.1603	-4.04286	14.5427	-13.8723	-10.4909	-10.1792	-9.90499	-6.94661	-7.85606	-6.44591	-8.3115	-6.53057	-7.01845	-5.69192	-7.4015	-17.254	-9.57258	-6.03386	-6.7587
Fz-NtCue-,TGT,mean.ampl	-6.03937	-3.41476	-4.03116	-3.90262	-6.04677	-4.26921	-4.08323	-10.0506	-2.89503	-2.50983	-3.41788	-6.13792	-2.88534	-5.82219	-10.5044	-2.13362	-10.882	-1.74616	-7.45216	-4.7858	-4.87976	-0.0257417	0.376347	-7.42098	-4.4557	-4.49504	-5.34954	-1.3483	-2.94807	-3.30694	-4.50548	-2.70657	-3.41743	-1.92294	-4.56321	-8.18434	-1.37326	-2.51353	-3.44917
Fz-NtCue-,TGT,peak.latency	515	360	353	422	385	720	752	378	665	410	375	378	405	500	552	388	517	397	382	490	572	427	738	502	532	552	372	478	240	352	513	485	420	278	538	378	492	540	465
Fz-SpCue-,CUE,max.ampl	-5.91036	-8.45582	-7.7929	-5.85671	-7.68118	-2.21149	-5.59094	-13.4319	-3.41258	-5.66837	5.68707	-10.041	-9.55668	-5.74973	-7.47341	-4.39617	-10.7325	-3.02097	-6.40664	-6.84178	-7.01913	3.39721	-2.35217	-4.76697	-2.94957	-5.79454	-5.14599	-5.02208	-3.47947	-5.20786	-4.73393	-3.91139	-6.3109	-2.47422	-4.91349	-7.11627	-5.11834	-4.27683	-4.00223
Fz-SpCue-,CUE,mean.ampl	-2.17182	-1.64587	-2.27592	-3.18784	-2.9528	-0.480545	-1.71429	-6.06124	-1.73808	-2.57106	0.904322	-3.16063	-4.48009	-1.90585	-5.35793	-2.03894	-4.25733	-0.0569046	-2.47715	-2.3762	-1.97537	0.724355	-0.726158	-1.92733	-1.11464	-1.68018	-2.30414	-0.0301483	-1.15547	-1.87008	-2.63341	-1.82546	-2.5004	-0.285339	-2.36266	-3.43593	-1.02009	-0.834719	-1.1346
Fz-SpCue-,CUE,peak.latency	-1367	-1233	-1340	-1072	-1305	-1035	-1160	-1362	-1000	-990	-1307	-1328	-1173	-1115	-1360	-1442	-1317	-995	-1155	-1100	-1172	-1262	-920	-1382	-1053	-1317	-1082	-1447	-1325	-1183	-1260	-1015	-1095	-1152	-1058	-1110	-1348	-1090	-1302
Fz-SpCue-,CVV,max.ampl	5.36153	4.89483	3.30561	2.74772	2.27252	4.55697	3.79671	5.46539	3.77633	4.28516	3.36875	3.84725	4.50485	5.21575	4.48608	-2.01889	5.44004	5.97932	6.52227	5.77734	5.29905	-2.63159	2.19445	5.19054	1.60566	3.63995	3.9299	4.84716	1.91641	3.08956	-2.35486	3.34812	3.42481	2.29816	2.77197	5.91913	-6.29579	3.89225	2.23304
Fz-SpCue-,CVV,mean.ampl	2.52195	1.50003	0.358327	0.488218	1.11058	0.721958	1.28779	2.61708	1.60672	1.76484	0.843763	1.70986	1.49031	1.79822	2.52798	-0.153422	1.81891	1.42393	3.23194	2.79356	2.14799	-0.0671865	0.441009	2.0161	0.202581	0.682389	2.08173	2.31578	0.122077	1.4044	-0.174493	0.324655	0.703736	0.337445	0.834088	2.56965	-1.57708	0.268158	0.386236
Fz-SpCue-,CVV,peak.latency	-135	-810	-732	-720	-347	-55	-190	-508	-428	-232	-512	-225	-203	-242	-670	-17	-35	-677	-92	-63	-297	-860	-507	-307	-285	-425	-637	-253	-35	-680	-543	-283	-353	-388	-227	-62	-45	-48	-260
Fz-SpCue-,TGT,max.ampl	-12.3862	-10.4341	-8.62404	-9.53085	-9.78116	-10.0246	-11.7342	-12.2035	-6.65067	-8.64443	-13.6605	-7.05599	-8.19147	-12.2676	-13.8374	-7.25186	-17.8604	-7.41009	-15.2595	-12.1415	-14.1505	-5.96211	16.8869	-15.7552	-9.02561	-11.303	-11.0146	12.6969	-6.77939	-8.02281	-4.96376	-5.35574	-7.80791	-6.6073	-7.24344	-13.8531	-10.3067	-5.962	-4.99369
Fz-SpCue-,TGT,mean.ampl	-6.99498	-4.05472	-4.0992	-3.3192	-5.01135	-4.99525	-5.70467	-8.31195	-3.98636	-3.75961	-3.53548	-2.51178	-4.00869	-4.69947	-8.61673	-2.43441	-10.7458	-1.02694	-7.18069	-6.2868	-5.15225	-1.52658	0.197062	-7.61839	-4.06845	-4.31293	-5.45222	0.174759	-2.79214	-4.06569	-2.61451	-2.20649	-3.91649	-2.4261	-4.02047	-6.05142	-1.00811	-1.91534	-2.65438
Fz-SpCue-,TGT,peak.latency	512	360	522	388	377	543	550	228	620	460	390	248	415	378	367	398	502	232	383	428	718	530	732	435	528	500	490	742	377	362	518	540	522	268	435	385	547	530	522
Fz-ConTg-,TGT,max.ampl	-11.0732	-13.1311	-9.6432	-9.07327	-12.6874	-10.4107	-9.71323	-13.1	-6.42841	-6.7811	-8.20705	-7.81382	-7.65641	-13.6164	-13.617	-7.68105	-17.6724	-6.19973	-15.57	-9.17425	-12.3897	-3.71904	15.3852	-14.478	-8.99949	-8.34605	-11.4202	-6.97147	-6.82838	-8.16206	-6.76883	-6.72722	-7.56889	-6.08381	-7.11523	-15.8616	-9.07858	-5.53878	-6.324
Fz-ConTg-,TGT,mean.ampl	-6.64916	-3.70518	-3.1104	-3.1751	-5.62796	-4.61607	-4.7238	-8.05399	-3.54726	-3.15526	-1.42448	-3.71801	-2.27462	-5.00198	-8.48245	-2.50724	-10.3003	-1.56937	-6.87227	-5.20438	-5.53982	-0.40549	0.561016	-7.48825	-3.30154	-4.37655	-5.15491	-0.490996	-2.63099	-3.89687	-3.5112	-2.34085	-3.73413	-2.32697	-4.43698	-6.9222	-1.14983	-1.1731	-2.83076
Fz-ConTg-,TGT,peak.latency	565	353	357	405	383	615	612	240	393	610	390	245	383	500	450	377	497	260	382	683	555	760	712	402	528	558	478	465	232	357	267	523	410	400	532	382	492	520	388
Fz-IncTg-,TGT,max.ampl	-13.35	-11.5255	-10.6624	-9.48301	-10.4145	-8.41635	-12.0464	-14.2486	-6.03302	-9.72365	-15.8417	-7.71693	-8.97798	-12.2688	-14.391	-7.0141	-20.5149	-5.83132	-15.156	-12.1607	-14.3446	-4.94097	-7.513	-15.4961	-9.87667	-11.3782	-8.98848	-6.11354	-8.13577	-7.45108	-8.74979	-5.47626	-7.27966	-5.1855	-7.62334	-14.9558	-8.24604	-7.83925	-5.45168
Fz-IncTg-,TGT,mean.ampl	-7.0116	-3.78917	-5.58386	-3.76026	-6.057	-3.66786	-5.59834	-9.13462	-3.24265	-3.44325	-4.78812	-5.23423	-4.75954	-7.05647	-10.5307	-2.68187	-12.8404	-1.40156	-7.28265	-4.98952	-4.52201	-0.864355	-0.212841	-7.62297	-4.79867	-5.56177	-4.83187	-0.333813	-2.76134	-4.37864	-4.23139	-1.96302	-3.97852	-1.93365	-4.80387	-6.98597	-1.01608	-2.48092	-3.4101
Fz-IncTg-,TGT,peak.latency	517	375	532	405	482	720	668	390	640	427	385	698	410	500	390	390	535	242	373	490	648	530	245	513	535	505	482	387	387	538	513	463	682	282	282	380	517	638	477
Cz-AllCon,CUE,max.ampl	-1.77253	3.39223	1.01937	2.07146	2.70295	1.789	2.98653	1.76821	1.40012	2.73122	2.01363	2.05485	-2.34008	-1.28696	0.851181	-0.327262	-1.79469	1.35564	1.7848	2.88581	1.87265	1.21756	1.46942	-1.43485	1.29154	-1.02846	2.08922	1.16582	0.778851	1.23603	0.74095	1.96006	-1.11543	1.52427	1.48982	1.9348	1.92968	3.343	1.11004
Cz-AllCon,CUE,mean.ampl	-1.04486	1.41288	0.433754	1.52386	1.9	0.323112	1.74072	0.15364	0.826536	1.40259	0.90024	0.721311	-1.23167	-0.55282	0.089756	-0.0006601	-0.122249	0.707989	0.535228	1.07042	0.510803	0.240547	0.821863	-0.777161	0.988736	-0.0731286	0.286272	0.752014	0.506652	0.35108	0.289319	1.02463	-0.594387	0.584763	0.871843	0.508013	0.385641	1.61286	0.251689
Cz-AllCon,CUE,peak.latency	-1373	-1450	-1498	-1370	-1385	-1488	-1368	-1463	-1422	-1480	-1373	-1447	-1430	-1353	-1468	-1512	-1515	-1393	-1403	-1492	-1473	-1402	-1373	-1508	-1455	-1357	-1430	-1377	-1410	-1447	-1462	-1367	-1433	-1357	-1360	-1405	-1495	-1423	-1368
Cz-AllCon,CVV,max.ampl	1.6538	-2.63452	1.26502	1.50471	-1.40115	-1.56148	-1.84085	2.51876	1.26538	-2.61204	2.23474	2.53112	-2.1433	1.94953	1.78709	0.716697	1.55616	-1.48728	1.97418	-1.42946	1.69399	-1.41893	-1.00649	1.22144	1.00167	1.42229	2.3824	1.64757	-1.07458	0.927763	1.1467	-1.39759	-1.33734	0.689491	-1.39241	2.03815	2.8955	-2.23962	-1.10601
Cz-AllCon,CVV,mean.ampl	0.489724	-0.545646	0.654567	0.0596779	-0.657162	-0.529931	-0.767074	0.795946	0.501829	-0.952712	0.812316	1.06145	-0.176145	0.42475	0.433786	0.245097	0.512391	-0.496553	0.380058	-0.253308	0.612443	-0.521833	-0.412056	0.62811	0.327719	0.143488	0.761948	0.646433	-0.246832	0.307799	0.077095	-0.406267	-0.321301	0.0823331	-0.329503	0.40566	0.631435	-0.117311	-0.193567
Cz-AllCon,CVV,peak.latency	-807	-647	-313	-220	-712	-725	-65	-630	-398	-10	-823	-303	-175	-193	-33	-203	-357	-568	-28	-572	-55	-377	-447	-810	-360	-435	-25	-98	-12	-530	-828	-408	-318	-773	-618	-30	-132	-147	-415
Cz-AllCon,TGT,max.ampl	-3.82998	-5.09229	-5.48077	-3.68212	4.20442	-2.2276	3.53658	-7.63803	-2.41426	4.60574	4.87763	-4.97067	7.30726	-6.28686	-3.59353	-2.80163	-7.23092	4.01549	-5.9306	2.31416	-4.14863	3.5356	-1.45615	-4.76036	-2.57602	-1.77956	-4.38305	-2.3064	-4.33265	-4.04625	1.36618	4.9352	-1.33948	2.40409	2.07976	-5.84902	-5.26526	4.76868	2.26688
Cz-AllCon,TGT,mean.ampl	-1.68993	-0.578207	-0.808462	-0.606077	0.414517	-0.306163	0.146163	-2.35696	-0.964345	1.33877	1.01467	-2.13988	1.88701	-1.53775	-0.919941	-0.712525	-2.71536	0.727724	-2.24387	0.313053	-2.21419	0.938936	-0.048331	-0.938493	-1.24476	-0.121495	-1.92098	-0.505703	-0.212191	-1.24834	0.00923191	1.04391	-0.349067	0.158808	0.153453	-2.17207	-1.69859	1.14793	0.620899
Cz-AllCon,TGT,peak.latency	332	725	350	455	207	803	520	395	387	382	655	248	595	225	540	365	345	168	362	587	293	438	495	415	558	285	552	770	380	345	460	705	683	577	578	362	798	595	583
Cz-NoCue-,CVV,max.ampl	1.94535	-4.2218	2.72996	-2.10711	-1.86488	-2.36267	-1.98216	-2.87365	2.01697	-3.5102	4.66663	3.94777	-2.55798	2.35994	2.50285	0.828926	2.54094	-1.28979	2.75348	-2.18792	2.51066	-2.77492	-1.88476	1.54592	1.45168	2.46188	2.82526	2.35537	1.12967	1.53593	1.24269	-2.82586	-2.37028	-0.899023	-1.76565	3.64886	4.38713	3.71735	1.42303
Cz-NoCue-,CVV,mean.ampl	0.35794	-0.437586	0.810408	-0.181179	-0.701077	-0.830305	-0.268939	-0.291755	0.398307	-1.27	2.47224	1.22245	-0.119842	0.28262	0.308708	0.179638	0.722671	-0.198604	0.140904	-0.178032	0.718059	-0.51911	-0.572199	0.580266	0.340532	0.666499	0.351526	0.198288	0.00246713	0.377083	0.0574375	-0.530062	-0.617194	-0.014862	-0.163268	1.11792	0.605041	0.135368	0.0461331
Cz-NoCue-,CVV,peak.latency	-785	-175	-302	-845	-353	-703	-398	-843	-328	-300	-223	-187	-382	-222	-10	-10	-473	-530	-45	-750	-43	-377	-153	-487	-200	-797	-23	-893	-297	-623	-773	-247	-338	-547	-602	-102	-107	-465	-795
Cz-NoCue-,TGT,max.ampl	-3.45977	-7.46836	-4.35443	-2.94764	5.46548	-3.30575	-4.13164	-7.37479	-2.29044	4.71776	7.2746	-5.96549	7.61827	-6.20306	-4.63093	-3.15536	-7.12207	4.80894	-7.01398	-4.06958	-4.90188	4.42066	3.26175	-5.4366	-2.98414	-2.87834	-4.52534	-2.67632	-4.54207	-4.73297	-1.5676	6.35406	-2.25527	2.6523	1.51922	-6.77345	-5.61753	4.77886	1.98437
Cz-NoCue-,TGT,mean.ampl	-1.75509	-1.07066	-0.935709	-0.308824	0.339575	-0.0724206	-0.214118	-1.92721	-0.974847	1.79793	2.59535	-2.6448	1.41036	-1.59544	-1.0758	-0.871556	-3.058	0.837309	-2.36355	-0.107174	-2.54425	1.20646	0.623029	-1.27584	-1.25305	-0.410646	-1.16214	-0.36857	-0.169405	-1.44505	-0.245332	1.67489	-0.460325	0.0796959	0.00625722	-2.64888	-1.19559	1.16221	0.355764
Cz-NoCue-,TGT,peak.latency	728	770	368	438	207	692	785	523	395	370	660	492	578	225	540	372	297	168	353	212	665	405	165	415	553	358	552	788	378	485	307	710	688	217	235	370	845	595	575
Cz-NtCue-,CUE,max.ampl	-3.68776	5.85252	1.3802	2.32593	3.63142	1.88034	4.74782	-4.7145	2.14066	5.82692	-1.43216	3.34637	-3.52167	-3.1069	1.4565	0.662298	-3.74277	2.80004	2.58223	3.38856	2.61287	-1.21456	1.66267	-2.85217	1.79877	-2.43902	3.3616	2.25806	0.831677	2.10414	-0.959167	1.71628	-1.06107	3.08405	2.26166	2.41336	-2.60755	6.04014	1.95794
Cz-NtCue-,CUE,mean.ampl	-1.78927	2.7937	0.357525	1.20474	2.14363	0.632766	2.94151	-0.235022	1.32341	2.87634	-0.632742	0.722742	-1.31848	-1.45087	0.329834	0.139233	-0.133089	1.80853	0.758026	0.864448	0.551744	-0.757022	0.872415	-1.06667	1.23975	-0.267528	0.752536	1.26445	0.104679	0.662425	-0.102724	0.970698	-0.340123	0.946476	0.791898	0.0760071	-0.46702	3.21049	0.394832
Cz-NtCue-,CUE,peak.latency	-1370	-1405	-1395	-1370	-1382	-1488	-1380	-1505	-1460	-1473	-1353	-1442	-1498	-1355	-1472	-1370	-1515	-1405	-1432	-1418	-1465	-1507	-1402	-1503	-1367	-1373	-1427	-1452	-1475	-1440	-1508	-1388	-1427	-1357	-1377	-1405	-1370	-1402	-1362
Cz-NtCue-,CVV,max.ampl	3.50017	-3.7857	2.57035	2.72211	-2.35986	-2.73733	-3.38168	5.0917	1.37908	-2.97419	3.45036	4.1961	3.20059	1.78219	2.9827	1.15924	-1.97246	-2.68774	3.37278	-2.74765	2.11183	-2.77659	-0.973703	2.17421	1.51113	1.452	4.02311	2.19835	-1.35169	0.991808	1.62887	-2.23945	-1.95207	1.2057	-1.73518	2.80525	4.6212	-2.89697	-1.67211
Cz-NtCue-,CVV,mean.ampl	0.975187	-0.391982	0.904374	0.418084	-0.645507	-0.526981	-0.833076	1.54512	0.62106	-0.971916	0.135718	1.3755	0.350108	0.455094	0.97821	0.269503	-0.0451085	-0.817856	0.443302	-0.515529	0.390992	-0.465994	-0.15601	0.76287	0.56801	0.026006	1.36187	1.06491	-0.242261	0.263772	0.222713	-0.5305	-0.0589242	0.139236	-0.508138	0.292376	1.1547	-0.299872	-0.264681
Cz-NtCue-,CVV,peak.latency	-798	-190	-865	-237	-723	-725	-70	-647	-422	-768	-783	-335	-742	-40	-60	-120	-572	-563	-15	-288	-138	-195	-872	-810	-297	-30	-813	-742	-117	-468	-840	-463	-230	-682	-197	-643	-183	-180	-453
Cz-NtCue-,TGT,max.ampl	-4.65359	-5.251	-6.36312	-4.5579	4.68938	-3.15628	3.81429	-9.45629	-2.40505	6.80456	3.65001	-5.44007	6.24382	-5.40599	-3.26643	-2.79883	-6.78121	3.28144	-6.332	4.0306	-5.08668	3.39734	-1.7459	-4.03402	-3.17826	2.94647	-5.49012	-2.96336	-3.83264	-3.74054	2.04534	3.75349	-1.79849	2.5884	2.08874	-6.91017	-8.7197	6.22749	3.09583
Cz-NtCue-,TGT,mean.ampl	-2.00648	-0.0900393	-0.929377	-0.958381	0.460721	-0.385379	0.051306	-2.63647	-1.00284	1.62727	0.408042	-2.67359	1.30112	-1.59276	-1.07202	-0.749418	-1.64509	0.905347	-1.97461	1.06701	-2.09407	0.841903	-0.330299	-0.787353	-1.30903	0.0639798	-2.98048	-0.710806	-0.358364	-1.19007	0.314968	0.526739	-0.312583	0.349784	0.247955	-2.18392	-2.06674	0.91276	0.825342
Cz-NtCue-,TGT,peak.latency	340	693	353	422	202	858	245	378	393	390	583	550	590	202	552	355	347	378	355	587	282	447	345	375	568	593	350	762	373	340	462	710	373	580	595	348	758	592	572
Cz-SpCue-,CUE,max.ampl	-1.0967	5.10835	2.53094	2.57686	4.04674	1.78931	4.49159	3.46183	2.02656	3.52632	7.99565	3.49489	-2.67962	-1.26768	1.5472	0.686268	-2.29306	2.0221	-1.72801	4.32971	1.49788	2.48137	2.49133	-1.69843	2.15569	3.44262	2.49657	2.30976	1.61068	2.97655	1.73908	2.43159	-1.07849	2.22338	2.39115	4.1325	4.16066	4.77488	2.10212
Cz-SpCue-,CUE,mean.ampl	-0.379729	2.44131	1.30523	1.96903	2.81544	0.105223	2.65645	1.40033	1.17803	1.32124	6.03322	1.20292	-0.717615	-0.470593	0.444345	0.0895107	-0.777086	0.372747	-0.320605	1.29003	0.00920036	1.47556	1.2548	-0.448983	1.48804	1.77988	0.123149	0.50015	0.97037	1.35967	0.908511	1.20254	-0.318134	1.2773	1.17497	1.97512	1.57268	1.18758	0.67942
Cz-SpCue-,CUE,peak.latency	-1513	-1458	-1480	-1353	-1395	-1487	-1353	-1480	-1405	-1485	-1373	-1457	-1500	-1357	-1463	-1388	-1353	-1387	-1487	-1492	-1478	-1402	-1368	-1435	-1455	-1458	-1435	-1363	-1400	-1437	-1368	-1362	-1445	-1373	-1488	-1407	-1455	-1423	-1395
Cz-SpCue-,CVV,max.ampl	2.12778	-3.66089	1.43497	-1.58733	-2.24119	-2.63313	-2.27061	3.6299	1.74103	-2.75353	-3.92024	2.42618	-4.66016	2.27452	1.31953	1.13037	2.90103	-2.75346	2.85064	-1.59775	2.04076	-2.55948	-1.49007	1.42391	0.925369	-2.42772	3.52738	3.10833	-2.14214	1.6385	-1.99621	-1.49988	-1.53863	1.4639	-2.19559	-2.41373	5.171	-2.75169	-2.52965
Cz-SpCue-,CVV,mean.ampl	0.136123	-0.805683	0.248919	-0.0574906	-0.624866	-0.232475	-1.19915	1.13447	0.486652	-0.616217	-0.174999	0.587109	-0.758793	0.536537	0.0210313	0.286113	0.85961	-0.473199	0.559165	-0.0663616	0.728847	-0.580396	-0.507958	0.541193	0.074616	-0.262042	0.572444	0.675201	-0.501091	0.282782	-0.0489198	-0.158258	-0.287832	0.123274	-0.315081	-0.192597	0.122752	-0.187429	-0.366151
Cz-SpCue-,CVV,peak.latency	-542	-678	-470	-835	-777	-385	-370	-747	-443	-10	-887	-722	-137	-182	-323	-327	-345	-202	-92	-428	-545	-527	-810	-117	-388	-728	-350	-577	-10	-542	-398	-665	-405	-583	-585	-772	-265	-208	-680
Cz-SpCue-,TGT,max.ampl	-4.63342	-4.7365	-5.95974	-3.81314	2.96877	-2.85709	3.37299	-7.61902	-2.96125	5.39263	4.8864	-6.98856	10.1449	-7.53843	-3.19363	-2.57554	-10.7379	4.03468	-6.00093	-4.05897	-3.99129	3.76155	-1.92347	-5.1156	-2.45353	-2.8389	-5.03603	-3.17942	-4.90981	-5.36238	-2.02247	4.97021	-1.75879	3.46349	3.30252	-5.74242	-6.39494	4.52913	2.51418
Cz-SpCue-,TGT,mean.ampl	-1.30827	-0.581618	-0.560299	-0.551202	0.443346	-0.460689	0.6013	-2.50721	-0.915201	0.591108	0.0318556	-1.1007	2.95181	-1.42506	-0.611835	-0.516315	-3.443	0.440515	-2.3904	-0.020673	-2.00353	0.768445	-0.437722	-0.752284	-1.17113	-0.0178197	-1.62032	-0.43765	-0.109012	-1.10996	-0.0417772	0.929076	-0.274302	0.0487778	0.206128	-1.68283	-1.808	1.36881	0.68514
Cz-SpCue-,TGT,peak.latency	338	725	352	465	193	215	515	395	198	588	572	248	508	230	535	365	207	168	463	212	295	515	733	410	687	295	537	398	380	338	240	697	275	568	578	380	680	595	617
Cz-ConTg-,TGT,max.ampl	-4.28065	-5.20671	-5.00699	-3.50287	4.67685	-3.83296	3.88188	-6.27689	-3.2306	5.91937	4.67151	-5.79233	9.09126	-6.57182	-3.45604	-2.90685	-7.04719	4.45338	-6.48796	-3.76295	-4.49887	4.00374	-1.78276	-4.93178	-3.24248	-4.04754	-4.7293	-4.02271	-2.68812	-4.65278	2.05843	4.39603	-2.00213	2.45635	2.41431	-6.33268	-6.10799	5.88716	2.0331
Cz-ConTg-,TGT,mean.ampl	-1.92593	-0.996539	-0.628379	-0.466388	0.212819	-0.514109	0.0188256	-2.54643	-1.43859	1.62087	0.991013	-1.87396	1.82477	-1.44311	-1.09432	-0.808834	-2.82534	0.287832	-2.11574	-0.0897122	-2.62937	0.886243	-0.171424	-1.34898	-1.56841	-0.471011	-1.72377	-1.15607	-0.301501	-1.18583	0.0445089	0.665862	-0.409526	0.0355694	0.201384	-2.56513	-2.49441	1.14225	0.51608
Cz-ConTg-,TGT,peak.latency	347	737	357	455	207	698	515	395	543	382	572	245	587	220	540	365	352	378	363	212	280	430	742	415	558	703	507	750	380	345	465	710	750	223	578	370	680	593	472
Cz-IncTg-,TGT,max.ampl	-4.00303	-5.94524	-6.24998	-4.02035	3.83	-2.55818	3.45264	-9.05832	-1.81795	3.94666	6.60803	-4.75538	11.1328	-6.15745	-3.77254	-2.8001	-7.75646	4.53178	-5.5303	3.09028	-3.91705	3.57427	2.77828	-4.63501	-2.59306	3.64533	-5.01641	2.47423	-6.00589	-3.88551	-1.14038	5.53372	-1.48595	2.90664	2.2462	-5.57613	-6.33843	4.60802	2.70277
Cz-IncTg-,TGT,mean.ampl	-1.45366	-0.155472	-0.988546	-0.745738	0.616236	-0.0982166	0.27348	-2.1675	-0.490069	1.05667	1.04079	-2.40522	1.95642	-1.6324	-0.745451	-0.616192	-2.60538	1.16762	-2.37334	0.715818	-1.79753	0.991629	0.074762	-0.528006	-0.920611	0.22802	-2.11819	0.145161	-0.12459	-1.31088	-0.0262017	1.42229	-0.288629	0.284094	0.105538	-1.77902	-0.835925	1.15361	0.724617
Cz-IncTg-,TGT,peak.latency	325	803	347	467	202	247	528	390	387	600	648	248	707	225	538	360	290	165	373	587	298	472	165	435	885	592	552	252	383	348	547	705	658	580	630	363	898	665	583
Pz-AllCon,CUE,max.ampl	4.15384	4.60457	2.71143	4.37597	7.42139	-1.26758	1.4678	6.39817	2.73658	4.64627	3.81222	2.94572	4.20828	3.95354	2.59783	1.10239	4.13634	-2.29438	4.50486	4.47612	2.71704	-1.38521	2.04117	5.29402	2.26143	4.83651	1.39032	2.79923	2.79477	0.678481	1.90102	4.11591	2.87675	2.60526	2.83058	4.39536	4.69306	5.8493	2.79007
Pz-AllCon,CUE,mean.ampl	0.469851	1.71681	1.18119	2.11018	2.27896	-0.0194068	0.18845	1.64663	1.24365	1.96462	2.21785	1.64703	1.12763	1.76266	1.3392	0.330077	1.75963	-0.239283	2.0977	0.816227	0.727303	-0.159543	0.863444	0.668179	0.923134	0.84703	0.506042	0.840633	1.40398	0.012755	0.858544	2.22743	1.08933	0.283937	1.70868	2.03511	1.04009	1.55092	1.12808
Pz-AllCon,CUE,peak.latency	-1348	-1377	-1318	-1335	-1335	-1247	-1353	-1385	-1347	-1178	-1397	-1330	-1367	-1307	-1175	-1257	-1167	-1395	-1227	-1330	-1108	-1120	-1312	-1360	-1310	-1340	-1360	-1110	-1120	-1277	-1155	-1362	-1095	-1297	-1067	-1203	-1378	-1333	-1415
Pz-AllCon,CVV,max.ampl	-3.84508	-5.30556	-2.21872	-3.43235	-1.93527	-2.36249	-4.28612	-4.72593	-1.22926	-4.08653	-1.9523	-3.86888	-4.94016	-3.40586	-1.77171	-0.808195	-3.15994	-1.42551	-4.43961	-4.43339	-2.74388	-2.87237	-2.36042	-2.90831	-1.61094	-4.55651	-1.78547	-2.54608	-2.29828	-1.6665	-2.65632	-4.02155	-1.91743	-1.76232	-2.88268	-4.22852	-4.03353	-3.24293	-2.7574
Pz-AllCon,CVV,mean.ampl	-2.33107	-2.22745	-0.907988	-1.80448	-0.921861	-0.935444	-1.87135	-1.93967	-0.0827911	-1.49174	-0.552507	-1.55588	-1.9628	-1.22275	-0.795112	-0.083143	-1.32623	-0.460668	-1.1851	-1.57192	-1.03846	-0.875664	-1.39376	-1.16009	-1.03074	-2.05425	-0.756202	-0.937234	-0.895807	-0.671947	-0.832943	-1.96502	-0.42037	-0.267518	-0.953037	-1.10198	-1.12845	-0.819338	-0.762629
Pz-AllCon,CVV,peak.latency	-862	-378	-215	-282	-400	-192	-135	-122	-500	-320	-293	-22	-175	-3	-733	-278	-7	-112	-3	-233	-182	-3	-637	-268	-835	-882	-172	-295	-517	-8	-275	-232	-233	-243	-47	-3	-395	-147	-178
Pz-AllCon,TGT,max.ampl	11.0622	10.5939	11.2422	7.26777	13.0498	7.40324	9.99634	16.2438	3.07755	11.0923	10.882	9.68843	11.9322	11.4462	8.06262	7.11753	6.92369	5.19436	8.8692	14.322	7.47853	4.66997	9.13797	12.3707	10.1481	12.2664	6.69404	6.8884	8.52014	3.75976	7.28759	11.0537	6.33269	6.02516	6.0019	8.77497	12.1298	9.62599	5.30549
Pz-AllCon,TGT,mean.ampl	5.57705	5.43523	3.88434	4.24507	4.37007	4.48139	5.93171	7.3508	0.906868	4.61417	6.49796	5.58224	6.06331	4.15659	4.86876	3.10854	3.49102	2.07578	5.53858	3.78533	2.93423	1.60311	3.83258	5.70753	5.2307	5.13944	2.78919	3.72421	4.61589	2.49182	4.46405	6.62085	2.72535	3.15068	3.156	5.46702	5.58778	3.09045	2.84304
Pz-AllCon,TGT,peak.latency	190	275	215	365	223	383	528	198	675	388	360	377	225	355	380	367	412	373	510	253	542	538	243	247	372	352	332	318	348	525	467	387	392	442	245	520	513	233	635
Pz-NoCue-,CVV,max.ampl	-4.72397	-8.57757	-3.22791	-3.93267	-2.37039	-3.34581	-4.00344	-5.68231	-1.70473	-5.94012	7.66128	-3.41695	-5.41031	-4.57583	-2.09978	-1.65849	-5.02325	-2.75882	-4.39779	-5.00208	-2.61196	-3.16881	-2.42559	-3.12575	-2.09337	-5.69457	1.75145	-4.03431	-1.65492	-2.01549	-3.26351	-3.79921	-3.57027	-1.88932	-3.4549	-3.97169	-4.84639	3.87264	-4.44495
Pz-NoCue-,CVV,mean.ampl	-1.61353	-1.97146	-0.81239	-2.18415	-0.724974	-1.10967	-1.84025	-1.85048	-0.186346	-2.03284	1.00642	-0.931702	-1.83751	-1.57345	-0.553217	-0.233203	-1.14769	-0.569799	-0.685979	-1.05069	-0.470454	-0.880256	-1.11475	-0.716715	-0.978967	-0.885159	0.0989851	-0.900605	-0.250696	-0.798041	-0.858056	-1.3709	-0.376742	-0.316789	-0.616493	-0.385364	-1.17051	0.269126	-0.583195
Pz-NoCue-,CVV,peak.latency	-408	-385	-225	-470	-657	-210	-135	-283	-210	-520	-497	-28	-147	-297	-552	-263	-30	-90	-8	-233	-305	-3	-618	-248	-63	-912	-440	-310	-412	-115	-298	-310	-380	-12	-33	-3	-120	-712	-285
Pz-NoCue-,TGT,max.ampl	10.713	13.6495	11.3132	7.93609	14.9297	9.09009	11.6535	16.8762	2.83069	14.5294	12.0236	10.4732	13.2272	13.7893	7.57814	7.60291	9.04668	5.62518	9.09315	15.178	7.98644	3.6944	9.82577	12.4792	10.1203	13.2511	8.65189	7.98717	8.19966	5.19069	8.16742	10.8294	7.56571	7.43623	6.6446	8.95223	13.5011	9.5436	6.23465
Pz-NoCue-,TGT,mean.ampl	5.60288	5.86272	4.26993	4.44135	5.34763	5.02709	6.50014	7.92329	1.30469	6.0802	6.98465	5.90635	6.47903	5.8808	4.68016	3.87053	4.61398	2.15703	4.65017	3.88174	2.84233	0.767831	4.52953	5.97726	5.41195	4.97395	2.99168	4.16371	4.03818	3.16852	4.42017	6.38569	3.13112	3.75211	3.52178	5.49496	5.5134	3.22048	3.13439
Pz-NoCue-,TGT,peak.latency	190	273	212	355	233	378	528	205	190	388	375	533	225	355	358	360	432	373	510	247	537	422	248	243	378	375	332	365	345	260	477	387	382	430	245	390	510	222	180
Pz-NtCue-,CUE,max.ampl	-4.50722	6.49206	3.69709	3.31063	10.5828	-2.61898	3.32901	-3.63033	4.35087	9.90517	4.16608	4.14729	5.88032	5.5635	2.79081	-2.18827	4.25869	2.21478	4.28304	7.04129	4.61123	1.56034	2.21689	8.19643	3.80725	7.73702	3.39177	4.09299	3.64734	-2.07852	2.59406	6.34753	5.23254	3.11989	3.84702	5.91719	-6.21294	8.37974	4.5344
Pz-NtCue-,CUE,mean.ampl	-0.539226	1.4546	0.584378	1.5407	3.10224	-0.272659	0.277833	-0.0574906	1.50073	2.02607	0.0692424	1.40518	0.742732	1.83761	1.19324	-0.520163	1.80871	0.128767	1.34677	0.899933	1.1271	0.173949	0.530843	0.736625	1.35452	1.79902	0.503528	1.01802	1.36321	-0.583417	1.00258	2.82065	0.642615	0.260734	2.1047	1.91937	-0.0488037	2.93472	1.46513
Pz-NtCue-,CUE,peak.latency	-973	-1393	-1297	-1307	-1337	-1230	-1003	-1172	-1347	-1170	-1408	-1028	-1347	-1097	-1140	-1393	-1403	-1000	-1227	-1352	-1095	-1375	-1177	-1355	-1312	-1335	-1395	-1095	-1130	-1420	-1160	-1362	-1107	-1308	-1410	-1202	-1297	-1165	-1208
Pz-NtCue-,CVV,max.ampl	-6.37783	-6.01144	-2.93456	-3.16391	-3.35825	-2.8288	-4.69443	-4.52591	2.38745	-4.77302	-4.84459	-5.1576	-4.77062	-4.63087	-3.02841	1.95576	-3.62699	-2.78343	-5.0137	-4.85917	-2.83774	-3.57252	-2.70826	-4.93525	-2.18345	-6.00655	-3.85913	-2.60741	-3.37404	-2.0311	-3.89009	-5.60034	-3.30051	-2.54373	-3.59676	-4.59953	-5.43875	-5.72587	-3.46924
Pz-NtCue-,CVV,mean.ampl	-2.33099	-2.20799	-0.837798	-1.17846	-1.16899	-0.984809	-1.65805	-1.44124	0.1222	-0.849232	-2.22168	-2.06041	-1.46845	-1.6102	-0.983224	0.151579	-1.75751	-0.74566	-1.25382	-1.63891	-1.48671	-1.02639	-1.39842	-1.4917	-1.13287	-2.03201	-0.92984	-0.927279	-1.35608	-0.603637	-0.876891	-2.16966	-0.716763	-0.222569	-1.32993	-1.63086	-0.777937	-2.21225	-0.947186
Pz-NtCue-,CVV,peak.latency	-862	-183	-800	-282	-385	-380	-105	-100	-918	-322	-400	-203	-5	-108	-488	-640	-237	-572	-7	-122	-782	-5	-128	-285	-698	-720	-928	-538	-650	-65	-35	-408	-417	-5	-70	-40	-647	-135	-172
Pz-NtCue-,TGT,max.ampl	12.2581	10.5598	13.3009	6.83465	13.0916	7.53741	8.67077	17.7269	2.80646	12.7609	14.4214	11.1878	12.238	12.7342	8.15434	6.75104	7.50911	6.17503	10.0924	14.2314	7.85431	5.1221	9.14309	13.4321	11.2306	12.0268	6.47566	7.75134	9.73843	3.88452	8.03061	10.2593	8.11516	7.19488	6.30436	10.7329	13.538	8.79116	5.75893
Pz-NtCue-,TGT,mean.ampl	6.01081	5.72115	3.72515	3.61023	4.361	4.63094	5.22472	7.61467	0.602592	4.99774	8.33214	6.71499	5.62537	5.04676	5.72274	2.38106	4.39067	2.7849	6.60962	4.04244	3.19233	1.95986	4.28666	5.78989	5.41956	5.11404	2.98228	4.55403	5.50677	2.29085	4.90305	6.55225	3.28864	3.54688	3.04294	7.36786	5.6147	2.56781	3.00421
Pz-NtCue-,TGT,peak.latency	197	263	220	353	223	383	530	197	675	398	352	372	225	333	388	412	395	378	550	242	565	413	243	250	372	340	347	397	337	250	518	398	325	270	257	365	488	217	640
Pz-SpCue-,CUE,max.ampl	6.09449	8.03829	4.2645	5.76359	10.9686	2.15433	3.54283	11.768	4.20086	6.73989	9.23674	6.67811	10.324	5.8145	4.57193	3.03565	6.70926	-3.83687	6.87943	7.474	4.78654	-1.77162	4.88069	7.38961	2.46548	10.0486	3.71974	4.67648	5.61399	2.287	3.26277	5.12445	5.62482	5.2053	4.55118	8.3607	6.93837	6.55964	4.6599
Pz-SpCue-,CUE,mean.ampl	3.22506	3.36677	2.11917	2.2084	3.20664	0.0117465	0.772532	4.33635	1.73815	3.16272	4.73547	3.79254	2.96486	2.17066	2.24762	1.1386	3.38497	-0.731099	2.7669	2.14445	1.14129	-0.124579	2.53465	1.1687	0.843684	5.46004	1.70312	1.95471	3.28453	0.496587	1.71808	3.16709	2.27451	1.43139	2.50795	4.35202	2.35799	1.90272	1.68128
Pz-SpCue-,CUE,peak.latency	-1342	-1280	-1345	-1323	-1340	-988	-1337	-1382	-1327	-1200	-1182	-1313	-1363	-1245	-1092	-1257	-1177	-1405	-1167	-1347	-1228	-1120	-1312	-1377	-1088	-1338	-1002	-1110	-1062	-1263	-1288	-1058	-1173	-1297	-1060	-1235	-1392	-1212	-1387
Pz-SpCue-,CVV,max.ampl	-7.4989	-5.95063	-3.24815	-3.87994	-2.41865	-2.59148	-5.23942	-5.47406	-1.51239	-5.15512	-3.8529	-5.1636	-6.27821	-2.67111	-2.68325	-1.52801	-2.98705	-1.89713	-4.24742	-5.80951	-4.04568	-2.67589	-3.36743	-3.44819	-2.63702	-6.40619	-3.6633	-4.15102	-3.80303	-2.53433	-3.30561	-4.92451	-3.253	-2.00278	-3.72182	-4.91997	-6.56333	-6.64922	-3.63584
Pz-SpCue-,CVV,mean.ampl	-3.04806	-2.4989	-1.07384	-2.04726	-0.871609	-0.711879	-2.1157	-2.52729	-0.18042	-1.59314	-0.430692	-1.67534	-2.58256	-0.484589	-0.85237	-0.167903	-1.07349	-0.0665454	-1.62233	-2.02617	-1.15869	-0.720348	-1.66811	-1.27186	-0.980336	-3.2456	-1.43775	-0.9853	-1.08049	-0.614192	-0.764055	-2.3541	-0.16912	-0.263632	-0.912265	-1.28951	-1.43113	-0.514893	-0.75924
Pz-SpCue-,CVV,peak.latency	-793	-572	-782	-298	-698	-425	-38	-120	-530	-75	-955	-125	-58	-5	-5	-488	-873	-675	-3	-483	-185	-143	-687	-718	-873	-653	-172	-373	-580	-3	-337	-245	-3	-247	-430	-7	-350	-82	-180
Pz-SpCue-,TGT,max.ampl	10.7406	8.96082	9.90994	7.86671	11.7395	7.57928	10.0276	14.9106	4.38556	9.4448	10.8972	8.99654	10.9275	8.73378	8.72001	7.33619	5.05283	5.22497	9.49267	14.342	7.61988	7.18829	8.92014	11.7962	9.48395	11.8782	5.43939	6.09567	8.28664	4.29266	7.37218	12.6984	4.66802	4.82569	5.44219	8.66083	12.2506	12.0209	6.01244
Pz-SpCue-,TGT,mean.ampl	5.11747	4.7285	3.65997	4.68352	3.40587	3.78615	6.07028	6.51295	0.813319	2.76457	4.16356	4.12534	6.08538	1.5422	4.20416	3.07405	1.46842	1.28542	5.3846	3.43182	2.76924	2.08165	2.68153	5.35545	4.86064	5.33034	2.39361	2.45354	4.31067	2.01699	4.06933	6.92101	1.75628	2.15349	2.90295	3.53825	5.64753	3.48305	2.39304
Pz-SpCue-,TGT,peak.latency	193	303	203	377	227	462	523	187	675	500	252	373	218	365	377	420	518	248	368	253	547	533	232	247	373	355	338	338	357	525	428	392	387	468	223	520	513	233	623
Pz-ConTg-,TGT,max.ampl	11.1523	9.92652	10.6532	7.77702	13.4398	8.4517	11.313	17.9061	2.48918	12.396	11.8424	8.91548	11.2996	11.6972	7.58838	6.89225	6.85452	6.18241	8.83426	14.9515	9.78438	4.26797	9.60267	13.9044	10.4879	12.4266	7.65873	6.71152	9.74266	3.48557	7.49626	11.4635	6.79811	6.69367	6.23453	9.78952	11.2191	10.0062	5.32077
Pz-ConTg-,TGT,mean.ampl	4.48998	4.58143	3.36133	4.48616	4.13981	4.82632	6.603	7.70956	0.707584	4.77261	5.14151	4.37576	6.35613	4.31866	4.37639	2.69858	3.15911	2.04496	5.46237	3.35626	3.72049	1.28742	3.48468	6.18629	4.68765	4.85793	3.57221	3.58322	4.93145	2.02891	4.41368	6.53166	2.71692	3.69351	3.20682	5.93234	4.93611	2.61863	3.06471
Pz-ConTg-,TGT,peak.latency	183	275	220	365	233	390	468	198	675	388	360	377	225	355	392	363	420	383	358	253	482	537	233	247	383	375	332	308	348	360	443	387	382	437	245	368	488	217	618
Pz-IncTg-,TGT,max.ampl	11.8585	12.0393	11.9909	6.89014	12.9217	6.68104	9.01771	14.5937	4.17496	10.1758	11.2386	11.2718	12.5648	11.3992	8.73478	7.55588	7.39872	4.91422	9.36679	13.6925	5.60236	5.23693	8.74287	10.837	10.0969	12.224	5.7461	8.23871	7.29762	4.19841	7.63106	10.8735	6.06485	5.90838	5.96274	8.21619	14.4213	10.1583	5.68631
Pz-IncTg-,TGT,mean.ampl	6.66413	6.29802	4.40693	4.00403	4.60064	4.13646	5.26043	6.9927	1.10615	4.45573	7.86765	6.78877	5.77061	3.99451	5.36102	3.51787	3.82294	2.1066	5.61479	4.21441	2.14769	1.91881	4.18047	5.22878	5.77325	5.42095	2.00617	3.86521	4.29705	2.95515	4.51435	6.71	2.73377	2.60797	3.10533	5.00171	6.29552	3.56227	2.62369
Pz-IncTg-,TGT,peak.latency	208	287	215	367	225	472	530	192	608	398	527	548	225	350	368	428	518	252	510	253	653	538	243	247	362	347	347	388	348	530	523	398	397	270	258	528	513	233	642
Oz-AllCon,CUE,max.ampl	3.8312	5.45566	3.1576	-2.64998	5.82318	5.26761	-4.02581	7.0648	8.66767	5.55144	7.29797	7.30204	5.15677	6.47578	4.81047	3.16292	3.61559	-5.79469	3.64057	-3.50397	6.90626	2.89488	3.25169	7.37856	2.89233	11.5714	5.98185	3.36585	-8.25925	1.32763	5.73539	13.9938	2.82393	3.44851	4.20901	3.60231	10.8531	6.3016	4.97618
Oz-AllCon,CUE,mean.ampl	0.511063	2.45426	0.417461	-0.323052	1.52654	2.96253	-0.316389	4.18249	4.75694	1.02621	4.52173	3.34052	0.978276	2.80007	1.80324	1.20252	1.84892	-1.98942	0.516455	-0.202697	1.97459	0.0416924	0.943764	1.7376	0.33507	5.3423	4.08158	1.0436	-3.41095	0.474437	2.48997	9.22353	1.1887	0.393766	0.639844	0.503135	2.04187	0.420285	1.134
Oz-AllCon,CUE,peak.latency	-1348	-1288	-1297	-1135	-1335	-1082	-1452	-1347	-1373	-1298	-1323	-1330	-1333	-1302	-1328	-1197	-1407	-1387	-1325	-1270	-1078	-1293	-1295	-1393	-1452	-1328	-1352	-1095	-1283	-1113	-1138	-1293	-1118	-1297	-1072	-1325	-1377	-1300	-1398
Oz-AllCon,CVV,max.ampl	6.57965	-5.55914	-2.42231	-2.45057	4.83907	-3.44073	-4.60559	-3.75696	-5.37513	-4.21552	3.35087	-5.54999	-3.56183	-3.04978	4.69406	-1.34812	-3.47704	3.1782	6.24695	-3.0539	-3.58474	-4.34136	-3.34447	-3.3158	-2.72675	-7.62175	-3.25255	-3.56063	4.21952	-1.42163	-4.59728	-8.09242	3.90658	-1.16057	3.20663	6.06779	-6.33954	-6.61539	3.43219
Oz-AllCon,CVV,mean.ampl	0.840654	-1.51765	-0.756575	-0.565333	1.09085	-0.521653	-1.96875	-1.61686	-2.4445	-0.519876	0.317822	-3.01791	-1.11145	-1.33832	1.2801	-0.244883	-1.63938	0.456879	0.770187	-0.29899	-1.53509	-1.40299	-1.0359	-1.312	-0.131346	-2.92557	-0.676978	-1.01284	2.52659	-0.578484	-0.671999	-4.11186	1.83256	-0.222422	0.618415	0.828868	-2.4442	-0.366236	0.560585
Oz-AllCon,CVV,peak.latency	-20	-480	-358	-643	-18	-542	-135	-137	-410	-688	-75	-185	-938	-602	-172	-873	-293	-247	-35	-947	-797	-957	-693	-307	-970	-888	-398	-545	-120	-570	-52	-390	-923	-505	-877	-35	-535	-987	-50
Oz-AllCon,TGT,max.ampl	7.27245	18.0175	14.0969	10.2113	11.3659	13.6674	12.2514	16.4248	14.1058	16.0169	14.9092	17.9676	14.4589	12.3793	10.4755	10.5015	14.0446	-8.42817	-7.52718	17.3127	14.0859	14.7688	13.1594	18.5918	13.2931	22.9142	10.9767	12.1065	-10.6254	5.72419	13.6998	32.4787	6.30284	8.41891	7.0463	-7.26919	23.9284	11.0332	10.0295
Oz-AllCon,TGT,mean.ampl	0.170953	8.14178	5.13538	4.71088	1.86178	9.27026	8.89337	11.1179	8.41879	6.73729	9.12269	12.0368	5.46682	6.30899	4.04983	4.40589	10.2195	-1.96467	-0.388322	5.92462	6.05706	5.82051	6.75833	10.9999	6.21214	12.0128	5.71727	5.42231	-4.99163	3.19467	10.5973	24.0731	1.63522	3.79336	3.33057	-0.46498	11.376	3.67114	4.03926
Oz-AllCon,TGT,peak.latency	168	278	170	283	137	243	363	215	227	147	348	358	225	238	228	335	377	500	488	212	262	192	217	247	178	258	320	282	288	525	302	348	277	267	345	488	202	322	280
Oz-NoCue-,CVV,max.ampl	7.96612	-9.39223	-5.04913	-4.25655	4.43656	4.55747	-6.04608	-5.78859	-5.11391	-4.85982	4.12136	-6.0265	-4.78783	-4.96997	3.89535	-2.22401	-6.01462	3.10191	7.81787	-4.6729	-4.15331	-5.92239	3.29567	-4.55588	-3.10314	-6.20419	-4.40613	-4.19194	4.72071	-2.53957	-3.95739	-7.60715	6.44026	-1.89956	4.0801	7.20766	-8.52175	10.5256	4.91334
Oz-NoCue-,CVV,mean.ampl	1.04479	-1.60959	-0.946834	-1.05229	0.933863	0.0370305	-2.61708	-0.29227	-1.23017	-0.393127	1.76184	-2.12333	-0.970697	-1.63536	1.00683	-0.0918633	-2.09899	0.273852	1.17576	-0.00217209	-0.377707	-1.41185	0.0175399	-1.15039	-0.526847	-0.705613	-0.25357	-1.11693	1.53879	-0.504799	-0.437891	-3.48692	2.19467	-0.344857	0.638119	1.35938	-2.55432	1.51768	0.305974
Oz-NoCue-,CVV,peak.latency	-17	-475	-168	-888	-33	-745	-135	-443	-345	-518	-92	-178	-175	-297	-27	-247	-72	-238	-35	-232	-87	-245	-260	-332	-843	-877	-350	-193	-248	-558	-297	-398	-48	-20	-767	-48	-120	-712	-843
Oz-NoCue-,TGT,max.ampl	8.10303	21.6826	16.1202	10.613	13.4918	15.209	13.644	16.1578	17.3209	17.7468	18.3992	20.0278	17.8684	14.2223	11.8333	11.3313	18.3652	-6.90475	-9.64752	18.7569	13.3323	14.7321	11.434	19.5438	13.4526	23.2034	14.3713	14.1529	-13.2837	7.17836	14.8472	31.7274	7.02547	10.2663	8.81939	-9.64228	23.787	13.2563	13.0949
Oz-NoCue-,TGT,mean.ampl	0.584676	10.2763	5.60413	4.61195	3.55709	10.3338	9.50202	11.2759	9.98454	9.24818	11.3498	13.8176	7.36968	7.97275	5.48579	4.6453	13.2295	-0.815371	-1.35466	7.54991	5.58406	5.57896	6.70551	12.7056	7.65084	12.3579	7.16111	6.86139	-5.90528	4.42084	11.048	23.6345	1.44395	5.57464	4.85025	-0.724148	11.5795	3.76703	4.86334
Oz-NoCue-,TGT,peak.latency	163	278	162	282	137	390	378	383	223	145	360	347	235	275	228	333	377	502	488	222	262	185	298	243	187	263	317	282	262	192	162	342	282	303	352	423	210	322	253
Oz-NtCue-,CUE,max.ampl	7.52222	7.33014	5.05644	-4.94248	8.16485	6.74209	-7.55847	11.9146	12.6454	14.6596	6.74464	8.64835	7.40223	9.05358	4.25211	5.2152	6.23859	-4.83095	-4.25309	7.97274	12.0667	-3.18013	4.48462	13.3165	5.21667	19.5845	7.52876	5.54823	-8.30885	2.06779	7.42077	15.7505	6.7198	5.93831	6.88478	-7.95372	16.1315	11.5641	4.87924
Oz-NtCue-,CUE,mean.ampl	0.3671	2.66628	0.0693879	-1.30866	3.13459	2.58589	-0.671908	5.51568	6.69887	2.57404	2.37259	3.12323	1.46899	4.1786	0.820146	2.12568	1.51727	-0.902217	-0.720352	0.25209	4.06808	-0.125633	1.03078	3.50024	1.27223	8.06334	1.73431	2.64032	-3.72758	0.186921	3.30569	10.5003	2.22063	1.17331	1.29648	-0.415055	2.56628	2.96683	1.17322
Oz-NtCue-,CUE,peak.latency	-1350	-1365	-1318	-1453	-1395	-1033	-1447	-1330	-1385	-1315	-1318	-1330	-1347	-1082	-1323	-1210	-1413	-1403	-1438	-1343	-1087	-1013	-1107	-1382	-1315	-1322	-1357	-1095	-1278	-1117	-1367	-1293	-1118	-1298	-1132	-1443	-1360	-1150	-1332
Oz-NtCue-,CVV,max.ampl	6.9514	-7.29802	-3.64972	3.22062	7.03442	-2.53473	-4.26884	-5.56172	-7.79672	-8.66808	-5.14398	-7.19054	-6.74694	-4.42508	5.58932	-2.57301	-4.03982	-3.48521	6.24849	-7.35505	-6.36527	-5.89223	-4.14405	-5.97033	-3.74844	-12.1206	-5.51889	-5.51547	5.20151	-1.64532	-5.51715	-8.92149	4.69447	-2.78682	3.24789	5.2581	-11.9692	-7.29567	4.99052
Oz-NtCue-,CVV,mean.ampl	0.519919	-1.16757	-0.636324	0.164921	0.52823	-0.605528	-1.5269	-2.29671	-3.33934	-0.238185	-0.297133	-4.36369	-1.29219	-1.877	0.861075	-0.460622	-1.70464	-0.0117795	0.819599	-1.01767	-2.61456	-1.6516	-1.69987	-1.98581	-0.341646	-3.87655	-2.07731	-1.30744	2.36596	-0.556389	-1.1779	-3.9108	1.04425	-0.51633	0.387869	0.395818	-3.43714	-1.87682	0.367313
Oz-NtCue-,CVV,peak.latency	-248	-618	-790	-887	-70	-370	-357	-522	-488	-987	-985	-495	-907	-113	-160	-872	-483	-812	-118	-952	-823	-937	-185	-947	-690	-888	-90	-713	-552	-308	-52	-390	-830	-493	-962	-25	-535	-823	-60
Oz-NtCue-,TGT,max.ampl	7.67715	19.4308	14.1668	10.9377	12.389	13.5834	10.9812	16.8993	12.0512	12.3483	17.7117	22.0624	14.0047	14.4559	10.2116	9.36148	15.3576	-7.44634	8.00993	17.9669	16.0507	13.1789	13.7872	19.2326	14.838	22.7074	12.1428	13.1574	-12.1514	6.21189	14.2444	31.3129	7.17019	8.27662	6.63558	9.00495	28.029	12.1838	10.6532
Oz-NtCue-,TGT,mean.ampl	0.754843	7.08881	4.79441	4.3787	1.79267	9.43163	7.31978	11.7179	8.74198	4.95471	10.1	14.678	4.57309	7.63501	4.2081	3.57961	10.8078	-1.16083	0.462474	5.58761	6.43631	4.97847	7.15697	10.0722	6.5152	11.0715	6.04244	6.26126	-4.83776	2.62865	10.4395	23.0149	2.75647	3.57049	2.45557	1.40768	13.4311	2.77186	3.41024
Oz-NtCue-,TGT,peak.latency	183	290	175	298	145	257	213	223	200	252	338	358	245	325	223	335	382	505	250	212	262	333	218	250	180	257	323	278	262	528	463	348	298	237	328	165	202	323	190
Oz-SpCue-,CUE,max.ampl	7.10366	10.0432	5.59336	-3.58251	9.32084	8.66294	-5.53657	11.3085	11.1214	-6.07333	13.9669	12.1678	11.5549	7.33141	6.82818	3.66727	6.61528	-11.6887	4.68468	-5.39493	9.84563	-6.67014	7.67719	8.13912	-5.34083	16.3927	6.0918	4.77562	-15.077	2.64955	8.52605	15.3842	4.20544	4.60266	6.68579	7.37991	16.198	11.17	7.83755
Oz-SpCue-,CUE,mean.ampl	0.98306	4.41215	0.0616324	-0.174875	1.15039	4.73771	-0.542955	5.29711	5.8251	-0.816501	8.45678	5.99807	2.45249	1.93054	1.639	1.00461	3.51605	-4.33559	1.20536	-0.37185	3.23285	-0.594229	2.6412	0.289831	-0.986686	8.67917	2.25464	1.11731	-6.2385	0.726881	3.48893	9.39942	0.608994	0.627591	0.717773	2.17193	1.75093	0.454913	0.98719
Oz-SpCue-,CUE,peak.latency	-1058	-1290	-1450	-1147	-1430	-1090	-1302	-1355	-1370	-1347	-1168	-1317	-1363	-1280	-1347	-1197	-1180	-1388	-1167	-1225	-1068	-1070	-1287	-1393	-1192	-1252	-1090	-1098	-1275	-1373	-1140	-1280	-1013	-1290	-1013	-1348	-1382	-1283	-1348
Oz-SpCue-,CVV,max.ampl	6.66981	-8.32245	-4.06577	-4.14891	6.40927	-8.01014	-4.84235	-5.47252	-5.62779	-8.6265	-6.34253	-5.63121	-4.04585	-4.61171	6.69269	-1.94479	-3.80984	5.88298	6.64508	4.34536	-7.12342	-4.85233	-4.79746	-3.82303	5.18268	-8.92103	3.94461	-6.04326	7.99031	-2.43637	-7.71431	-10.9525	5.08808	2.95354	7.542	9.27103	-8.20018	-9.72505	5.47483
Oz-SpCue-,CVV,mean.ampl	0.955851	-1.77724	-0.686567	-0.808066	1.8105	-0.996461	-1.76226	-2.26159	-2.765	-0.928316	-0.512758	-2.5667	-1.07156	-0.50259	1.9719	-0.182146	-1.11447	1.10856	0.307823	0.12287	-1.61613	-1.14552	-1.42535	-0.799798	0.474473	-4.19456	0.29995	-0.613914	3.67211	-0.673938	-0.40051	-4.93786	2.25889	0.194121	0.830672	0.731519	-1.29396	-0.739567	1.01272
Oz-SpCue-,CVV,peak.latency	-362	-542	-735	-625	-30	-548	-102	-113	-530	-688	-985	-95	-682	-692	-203	-580	-855	-223	-32	-93	-585	-267	-550	-902	-85	-622	-885	-545	-945	-388	-337	-350	-203	-17	-982	-35	-312	-943	-387
Oz-SpCue-,TGT,max.ampl	-9.84916	17.0765	14.0082	10.7414	9.85548	15.1378	13.2969	17.2686	13.627	20.2024	16.0058	13.4351	12.7099	12.2038	9.5001	11.5885	11.3977	-11.5699	-6.68958	17.1963	13.5311	17.294	15.1904	17.8457	13.4044	23.0811	10.9292	10.0403	-10.2289	6.15408	16.3067	34.905	6.77637	8.21559	6.65811	-8.3117	23.2397	11.4336	11.1913
Oz-SpCue-,TGT,mean.ampl	-0.826658	7.09358	5.0076	5.14202	0.236268	8.04539	9.8583	10.3598	6.52987	6.00899	5.8972	7.61479	4.45797	3.3192	2.4559	4.99276	6.62112	-3.91781	-0.241692	4.63634	6.15203	6.90411	6.4125	10.2219	4.47012	12.6091	3.94826	3.14354	-4.23331	2.53538	10.3042	25.5699	0.70523	2.23691	2.68602	-2.07847	9.10369	4.47452	3.83436
Oz-SpCue-,TGT,peak.latency	507	253	170	262	125	237	362	215	227	147	257	242	218	235	228	332	232	495	385	217	253	192	217	252	198	258	223	268	408	523	293	357	242	265	210	488	207	133	143
Oz-ConTg-,TGT,max.ampl	-8.22333	19.314	13.741	11.0392	11.7372	14.2206	12.7689	18.7354	14.1581	15.9155	17.3121	17.1151	14.2774	12.0978	9.71473	10.3589	13.6178	-7.61486	-7.08577	16.94	13.8219	15.275	12.8585	19.6676	12.132	19.9799	13.032	12.2367	-10.4192	5.64364	14.8906	31.7395	4.54506	8.09276	6.84897	8.03819	26.8104	11.8462	10.1968
Oz-ConTg-,TGT,mean.ampl	-0.0730607	6.79578	3.84927	4.67848	1.47231	9.84231	9.09411	11.9123	8.80125	6.17256	9.62811	10.316	5.35052	6.54482	3.48563	3.73064	9.26404	-1.69643	-0.0253615	5.86946	7.55371	5.0892	5.93808	11.5938	5.68458	10.9908	7.16294	5.39995	-5.15337	2.70245	10.7859	23.8119	0.580202	3.661	3.20557	0.327227	11.1038	3.36232	3.67879
Oz-ConTg-,TGT,peak.latency	508	278	170	273	137	310	363	215	227	257	352	358	252	317	220	335	332	500	487	217	255	187	225	247	175	340	248	287	278	528	172	348	293	260	362	148	202	317	143
Oz-IncTg-,TGT,max.ampl	7.57187	18.3091	15.1187	10.5928	10.9946	13.6068	12.2107	14.4761	14.0536	17.3931	14.0674	19.1919	16.0609	13.3264	11.5938	10.9867	15.8147	-9.37312	-8.12065	18.1114	14.8215	14.3978	13.5637	17.5433	14.7511	26.554	9.76867	12.3029	-11.2484	6.18343	13.5968	33.2179	8.16692	9.03169	7.58294	-8.92035	22.6757	10.5578	11.6601
Oz-IncTg-,TGT,mean.ampl	0.414968	9.50194	6.42149	4.74332	2.2512	8.69821	8.69263	10.3234	8.03634	7.30203	8.61556	13.7574	5.58328	6.07315	4.61385	5.08124	11.1749	-2.23291	-0.751178	5.97977	4.55913	6.55183	7.57857	10.406	6.7398	13.0349	4.27161	5.4446	-4.8297	3.68724	10.4086	24.3342	2.69023	3.9258	3.45562	-1.25719	11.6691	3.97995	4.39596
Oz-IncTg-,TGT,peak.latency	168	368	172	283	137	245	237	220	227	155	260	367	225	238	228	333	388	505	488	218	290	192	217	252	178	258	317	277	288	213	445	348	277	278	328	400	212	322	273
